# Supplementary material for: Assessment of COVID-19 vaccine hesitancy among Zimbabweans: A rapid national survey
Source: PLoS One. 2022 Apr 21;17(4):e0266724. doi: 10.1371/journal.pone.0266724 (PMC9022878; doi:10.1371/journal.pone.0266724)
Supplement: S1 File — (XLSX) [file pone.0266724.s001.xlsx]

## Sheet: Sheet1
ID	Sex	Residence	Province	GvtTrust_25_new	VaccineSafety_26_new	VaccineSideEffects_27_new	SideEffectsSeverity_28_new	VaccinePrevent_29_new	ReduceSymptoms_30_new	OtherPeople_34a_new	Free_34b_new	Convinience_34c_new	Advice_34d_new	PeopleTrust_34e_new	Safety_34f_new	Confidence_34g_new	Catch_40_new	Severe_41_new	Severe_42_new	Worried_43_new	ReinfectionWorry_44_new	InfectionWorry_45_new	VaccineUptake_Binary	HealthcareWorker	Tertiary_education	GotCOVID	Age_cat_log	MedicalAID_new_log	MedicalHome_12_new_log	TelecareAccess_13_new_log	Employment_status_new_log	Chronic_condition	Health_status
16	1	2	1	3	4	2	2	4	4	5	5	4	5	5	1	1	4	3	5	4	5	4	1	2	1	2	4	2	1	2	3	1	1
17	1	2	1	4	4	3	2	3	3	5	1	1	5	5	1	1	5	3	5	4	5	4	1	1	1	2	2	2	2	1	1	2	1
56	1	2	1	3	4	3	2	3	3	2	2	2	2	2	1	1	4	5	5	4	5	4	1	2	1	2	4	2	1	1	1	2	1
93	1	2	1	1	1	4	4	1	1	2	4	2	6	4	2	2	4	3	5	2	5	3	0	2	1	2	3	1	1	1	1	2	1
115	1	2	1	1	3	3	3	3	3	1	1	1	1	4	1	1	4	3	5	3	5	4	0	2	1	2	3	1	2	2	1	1	1
133	1	2	1	3	2	4	4	3	3	2	2	2	1	1	2	3	5	3	5	4	5	4	0	2	1	2	2	1	1	2	1	2	1
165	1	2	1	2	2	2	3	3	4	5	5	1	4	5	4	4	4	3	5	3	5	4	1	2	1	2	4	2	1	2	1	2	1
166	1	2	1	2	3	4	3	3	3	2	2	2	4	4	4	4	2	1	5	4	5	4	0	2	2	2	3	1	2	2	1	1	1
170	2	2	1	3	3	3	4	3	4	5	1	1	1	1	1	1	5	3	5	4	5	4	0	1	1	2	4	1	1	2	1	1	1
185	1	2	1	1	1	4	4	2	3	2	2	2	2	3	2	2	4	3	5	4	5	4	0	2	1	2	3	1	1	2	1	2	1
199	2	2	1	1	1	4	4	2	2	3	3	3	6	2	1	2	4	3	5	3	5	3	0	1	1	2	4	1	1	1	1	1	2
217	2	2	1	1	2	4	4	2	3	4	5	5	5	5	2	2	3	3	5	2	5	3	0	2	1	2	2	1	1	1	1	1	1
227	2	2	1	1	1	4	4	2	2	2	2	2	2	2	5	5	2	1	5	1	5	1	0	2	1	2	3	1	2	2	1	2	1
236	1	2	1	3	4	2	2	4	4	1	1	1	1	1	1	1	3	5	5	3	5	3	1	2	1	2	1	1	1	1	3	1	1
319	2	2	1	3	3	3	3	3	3	4	1	1	1	1	1	1	5	3	5	4	5	4	1	1	1	2	4	1	1	1	1	1	2
330	2	2	1	3	3	3	3	3	3	5	1	1	1	5	5	5	3	4	5	4	5	3	1	1	1	2	2	1	1	1	1	1	1
334	2	2	1	2	2	3	2	4	4	5	4	4	4	5	1	1	3	3	5	4	5	4	0	2	1	2	4	1	2	2	1	1	1
335	1	2	1	4	3	2	2	4	4	4	1	1	1	4	1	1	4	3	5	4	5	4	1	2	1	2	5	1	2	2	1	2	1
337	2	2	1	2	3	2	2	3	2	3	4	3	1	1	4	3	5	3	5	2	5	1	0	1	1	2	3	1	1	1	1	2	1
339	1	2	1	3	2	3	3	3	4	4	5	5	5	4	4	5	3	3	5	4	5	4	1	2	1	2	3	1	1	2	1	2	2
350	2	2	1	2	4	2	3	4	4	1	1	1	1	1	1	1	4	3	5	4	5	4	1	2	1	2	3	1	1	2	1	1	1
354	2	2	1	1	3	3	3	3	3	4	4	4	4	5	3	4	3	2	5	1	5	2	1	1	1	2	3	1	2	2	1	2	1
361	2	2	1	2	2	2	3	2	2	1	1	1	1	1	1	1	5	3	5	4	5	4	0	1	1	2	4	1	2	2	1	2	1
376	1	2	1	2	3	2	2	4	3	5	5	5	5	5	5	5	5	2	5	2	5	4	1	2	1	2	2	1	1	2	1	2	1
393	2	2	1	1	1	2	2	2	3	3	2	2	4	3	2	2	4	3	5	2	5	3	0	2	2	2	2	1	1	1	1	1	1
401	2	2	1	2	1	4	3	2	2	4	4	4	4	4	2	2	4	2	5	4	5	4	0	2	1	2	4	2	1	1	1	2	1
430	2	2	1	3	3	2	2	4	4	4	1	5	6	4	4	4	3	2	5	4	5	4	1	2	1	2	3	1	1	2	1	1	2
462	2	2	1	2	3	3	3	3	4	3	1	1	1	5	4	4	5	4	5	4	5	4	0	2	1	2	4	1	1	1	1	1	1
476	1	2	1	4	4	1	2	4	4	1	1	1	3	1	5	1	4	3	5	4	5	4	1	2	1	2	1	1	1	1	1	1	1
487	2	2	1	4	4	3	3	4	4	1	1	1	1	1	5	1	5	4	5	4	5	4	1	2	1	2	1	1	1	1	1	1	2
493	1	2	1	1	2	3	4	2	1	2	2	2	3	3	1	5	5	3	5	2	5	3	0	1	1	2	4	1	2	1	1	2	1
498	2	2	1	2	3	3	3	3	3	4	2	4	4	4	1	1	5	3	5	4	5	4	1	1	1	2	3	1	1	1	1	2	1
499	2	2	1	3	4	4	3	3	4	5	1	1	1	5	5	5	3	3	5	2	5	3	1	2	1	2	1	2	1	1	1	1	1
537	1	2	1	2	3	3	3	4	3	5	5	5	5	5	1	1	4	3	5	4	5	4	0	2	1	2	5	1	1	2	2	1	1
542	2	2	1	4	4	3	2	4	4	5	5	5	5	5	5	5	5	5	5	5	5	4	1	1	1	2	3	1	1	1	1	1	2
545	2	2	1	3	3	4	3	2	2	5	1	1	1	1	1	1	5	3	5	4	5	4	1	2	1	2	3	1	1	1	1	1	1
546	1	2	1	3	3	3	2	3	3	3	5	5	3	3	1	1	4	3	5	4	5	4	1	2	1	2	4	2	1	2	3	1	1
547	2	2	1	4	4	1	1	4	4	1	1	1	1	1	1	1	2	4	5	4	5	4	1	2	1	2	1	1	1	1	1	1	2
557	1	2	1	2	3	3	3	3	4	1	1	1	1	1	1	1	4	4	5	4	5	4	1	2	1	2	4	2	2	2	1	1	2
567	2	2	1	1	2	4	4	2	2	4	4	4	6	5	2	2	5	3	5	3	5	3	0	2	1	2	2	2	2	2	1	1	1
592	1	2	1	1	1	3	2	1	1	2	2	2	2	2	2	2	4	3	5	2	5	3	0	1	1	2	1	1	1	2	1	2	1
593	1	2	1	2	1	3	4	3	3	5	1	1	5	1	4	4	3	2	5	4	5	4	1	2	1	2	4	1	1	1	1	2	1
602	2	2	1	1	2	4	4	3	3	4	4	5	6	3	3	4	4	3	5	3	5	3	0	2	1	2	3	2	1	2	1	2	1
603	2	2	1	3	3	3	2	3	3	4	4	4	4	4	3	3	4	3	5	4	5	3	0	2	1	2	2	1	1	2	1	2	1
605	1	2	1	3	2	3	2	2	3	4	4	4	4	4	4	3	3	3	5	1	5	3	0	2	1	2	2	1	1	2	3	2	1
607	1	2	1	2	3	1	1	4	4	1	1	1	1	1	1	1	3	3	5	4	5	4	1	2	1	2	2	1	1	1	1	1	1
608	2	2	1	1	2	4	3	3	3	2	1	1	1	3	3	3	5	4	5	4	5	4	0	1	1	2	4	1	1	1	1	2	1
610	2	2	1	2	3	3	3	3	3	4	1	1	1	1	1	1	4	3	5	4	5	4	0	2	1	2	4	1	1	2	1	2	1
612	1	2	1	1	2	4	4	2	2	4	1	4	4	4	3	3	4	2	5	3	5	4	0	2	1	2	3	1	1	2	1	1	1
615	2	2	1	1	1	4	2	2	3	4	5	4	5	5	2	2	5	3	5	4	5	4	1	1	1	2	4	1	1	2	1	2	1
616	1	2	1	4	4	3	3	4	4	1	1	1	6	1	5	1	1	5	3	5	3	3	1	1	1	1	2	1	2	1	1	1	1
618	2	2	1	4	3	3	3	3	3	5	1	1	5	5	5	5	5	4	5	4	5	4	0	2	1	2	1	2	1	1	1	1	2
621	1	2	1	3	1	4	3	1	3	5	4	3	5	5	1	1	4	2	5	3	5	4	0	2	1	2	3	1	1	2	1	2	1
624	2	2	1	1	3	3	4	2	3	4	1	1	6	1	4	4	4	3	5	3	5	4	0	2	1	2	3	2	2	1	3	2	1
629	1	2	1	1	1	3	4	2	3	5	5	1	6	4	5	4	4	3	5	2	5	3	0	2	1	2	4	2	1	2	1	2	1
638	2	2	1	2	1	4	4	3	3	4	5	5	5	5	4	4	4	3	5	4	5	4	0	2	1	2	3	2	2	2	1	2	1
639	2	2	1	4	4	3	3	4	4	1	1	1	1	5	5	5	5	3	5	5	5	4	1	1	1	2	3	1	1	2	1	1	1
641	1	2	1	1	2	4	4	2	2	2	3	3	3	3	2	2	4	2	5	2	5	3	0	2	1	2	3	1	1	2	1	1	1
646	1	2	1	2	1	3	4	3	3	4	4	3	6	4	3	2	3	2	5	3	5	4	0	2	1	2	4	2	2	2	1	2	1
653	2	2	1	3	2	3	3	3	3	4	4	5	5	5	5	5	4	3	5	4	5	4	0	2	1	2	2	1	1	1	3	1	1
658	2	2	1	1	1	1	3	3	2	4	4	4	4	4	2	4	5	3	5	4	5	4	1	1	1	2	3	1	1	1	1	2	1
659	2	2	1	1	1	4	4	1	1	2	2	2	1	4	1	1	4	3	5	2	5	3	0	2	1	2	4	2	1	1	1	2	1
664	2	2	1	2	2	4	3	3	3	4	5	5	6	4	4	4	4	5	5	5	5	4	0	2	2	2	4	2	2	2	1	1	1
665	1	2	1	1	2	3	3	2	2	2	2	2	6	4	3	3	3	4	5	3	5	3	0	2	1	2	4	2	2	2	1	2	1
674	2	2	1	1	1	1	1	4	4	1	1	1	1	4	1	1	4	2	5	4	5	4	1	2	1	2	4	1	1	2	1	2	1
675	2	2	1	3	3	3	3	3	3	4	4	4	4	4	4	4	4	3	5	2	5	2	0	2	1	2	4	1	2	2	1	2	1
676	1	2	1	4	4	3	2	4	4	5	1	1	1	1	1	5	5	2	5	3	5	2	1	1	1	2	2	1	1	1	1	1	1
684	2	2	1	3	3	4	4	3	3	5	1	5	5	4	4	4	4	4	5	4	5	3	0	2	1	2	3	1	1	2	1	1	1
691	2	2	1	3	3	4	4	3	3	4	4	4	6	4	4	4	2	2	5	4	5	4	0	2	1	2	1	1	1	2	1	1	1
728	2	2	1	3	1	3	4	3	3	4	5	5	5	1	4	4	4	3	5	1	5	3	0	2	1	2	4	2	1	2	1	2	1
729	2	2	1	1	1	2	2	3	3	1	3	1	1	1	4	4	3	2	5	3	5	4	0	2	1	2	1	2	2	1	1	2	1
737	1	2	1	4	4	3	3	4	3	5	1	1	5	5	5	5	5	3	5	4	5	4	1	2	1	2	4	2	2	2	1	2	1
738	2	2	1	3	4	3	4	4	4	1	1	1	1	1	4	5	3	1	5	3	5	4	1	2	1	2	5	1	1	2	2	1	1
802	1	2	1	1	2	2	2	2	3	2	2	2	3	5	2	2	4	3	5	3	5	3	0	2	1	2	2	1	1	2	1	2	1
804	2	2	1	1	2	3	3	3	3	4	4	4	4	4	4	4	5	4	5	4	5	4	0	2	1	2	3	1	1	1	1	1	2
824	1	2	1	3	4	4	3	3	3	1	4	1	6	4	5	5	5	3	5	2	5	2	1	2	1	2	5	2	2	2	2	2	1
829	2	2	1	3	3	2	2	3	3	2	2	4	5	4	4	4	3	2	5	4	5	4	0	2	1	2	2	1	1	1	1	2	1
830	2	2	1	2	3	4	3	3	3	1	1	4	1	4	1	4	4	4	5	4	5	4	1	2	1	2	1	1	1	2	1	1	2
863	1	2	1	4	2	4	1	3	2	4	4	3	6	3	3	3	5	2	5	4	5	4	0	1	2	2	3	1	2	2	1	2	1
898	2	2	1	3	3	3	3	3	3	5	1	5	4	5	4	4	4	4	5	4	5	4	1	2	1	2	3	1	2	1	1	2	1
901	1	2	1	2	2	3	3	3	4	4	1	1	4	4	5	5	4	3	5	2	5	3	0	2	1	2	3	1	2	2	1	2	1
905	1	2	1	2	2	3	4	3	3	5	1	1	6	1	2	3	2	1	5	1	5	1	0	2	1	2	3	2	2	2	1	2	1
916	2	2	1	3	4	3	2	4	4	5	1	1	6	1	1	1	4	2	5	4	5	4	1	2	1	2	4	2	2	2	2	2	1
928	2	2	1	2	2	3	2	2	2	4	4	4	6	3	3	3	3	3	5	3	5	4	0	2	1	2	3	2	2	2	1	1	1
932	1	2	1	3	4	3	3	3	4	5	5	5	1	4	5	5	4	2	5	4	5	4	1	2	1	2	4	2	1	2	1	2	1
941	2	2	1	1	2	2	3	3	2	4	4	4	4	4	3	3	2	5	5	2	5	4	0	1	1	2	3	1	1	1	1	2	1
952	1	2	1	2	2	3	3	3	3	2	4	4	4	4	4	4	4	2	5	4	5	4	0	2	1	2	4	2	2	2	1	2	1
960	2	2	1	2	2	2	2	2	3	3	3	3	6	2	2	2	3	3	5	4	5	4	0	2	1	2	4	2	1	2	2	2	1
967	2	2	1	3	3	4	4	3	3	4	1	1	1	1	1	1	5	4	5	4	5	4	0	2	1	2	1	1	1	1	1	1	1
971	4	2	1	1	1	1	1	1	4	5	4	2	2	2	3	0	1	2	1	1	1	1
974	4	3	1	2	2	2	2	2	4	5	4	2	2	2	3	0	1	1	1	2	1	1
978	2	2	1	1	1	3	3	3	3	4	1	4	1	1	4	4	4	2	5	2	5	4	0	2	1	2	4	1	1	2	1	2	1
987	2	2	1	4	3	3	3	3	3	5	5	5	6	5	5	5	4	3	5	3	5	3	1	2	1	2	1	1	1	1	1	1	2
1011	1	2	1	2	2	3	3	3	3	5	5	5	6	2	4	4	3	3	5	3	5	4	1	2	1	2	3	1	1	1	1	2	1
1013	1	2	1	2	2	2	2	3	4	4	5	5	1	1	1	1	1	5	2	5	4	4	0	2	1	1	3	1	1	1	1	2	1
1014	1	2	1	1	1	4	4	1	2	2	2	2	2	2	2	2	5	4	5	5	5	1	0	2	1	2	3	1	1	2	1	2	1
1015	2	2	1	3	4	1	1	3	2	1	1	1	1	1	5	5	5	2	5	4	5	3	1	2	1	2	3	1	2	2	3	2	1
1017	1	2	1	2	2	3	2	4	4	1	1	1	1	1	1	1	5	2	5	2	5	3	1	1	1	2	3	1	1	1	1	2	1
1055	1	2	1	3	3	3	2	3	3	1	1	1	1	1	5	5	5	3	5	4	5	4	1	1	1	2	3	1	1	1	1	1	1
1057	1	2	1	2	2	3	4	2	2	3	3	2	6	5	5	3	5	2	5	4	5	4	0	2	2	2	3	2	2	1	1	2	1
1060	2	2	1	3	3	3	3	3	3	5	1	1	6	5	4	4	5	3	5	2	5	3	0	2	1	2	4	2	1	1	2	1	1
1073	1	2	1	1	1	3	3	2	2	4	1	1	5	4	4	3	5	4	5	4	5	4	0	1	1	2	3	1	1	1	1	1	2
1075	1	2	1	3	4	3	3	3	3	5	5	1	5	5	5	5	5	4	5	4	5	4	1	1	1	2	3	1	2	1	1	1	2
1076	1	2	1	3	4	1	2	4	4	1	1	1	1	5	1	1	5	3	5	4	5	4	1	1	2	2	3	2	2	1	1	1	1
1077	1	2	1	3	3	3	3	3	3	1	1	1	5	5	5	5	2	3	5	3	5	4	1	2	1	2	1	1	2	1	3	1	2
1078	2	2	1	2	2	4	4	4	2	3	3	3	6	4	3	3	4	5	5	5	5	3	0	2	1	2	3	2	2	1	1	2	1
1082	2	2	1	3	3	3	3	3	3	1	1	1	1	1	5	5	5	3	5	4	5	4	1	2	1	2	1	1	1	1	1	2	2
1083	1	2	1	3	3	3	3	3	3	1	1	1	1	1	5	5	5	4	5	5	5	4	0	2	1	2	1	2	2	1	1	2	2
1084	2	2	1	1	1	4	4	1	1	2	2	2	4	1	2	2	3	3	5	4	5	4	0	2	1	2	2	1	1	2	1	2	2
1085	1	2	1	3	3	3	3	3	4	1	1	1	1	1	1	5	4	2	5	2	5	4	1	2	1	2	5	1	1	1	2	2	2
1086	1	2	1	4	4	2	3	4	4	1	1	1	1	1	1	1	4	2	5	4	5	4	1	2	1	2	3	2	2	1	1	2	2
1100	1	2	1	4	4	3	3	4	3	5	5	5	5	5	5	5	4	2	5	3	5	4	1	2	1	2	3	1	1	1	1	2	1
1109	2	2	1	1	3	3	3	2	4	3	4	4	1	5	1	1	4	4	5	3	5	4	0	2	1	2	5	1	1	1	2	2	1
1121	1	2	1	2	2	3	3	2	2	3	3	4	6	3	2	3	3	5	5	5	5	2	0	2	1	2	4	2	2	2	1	2	1
1145	2	2	1	4	1	4	4	1	1	2	2	2	2	2	2	2	1	5	3	5	1	1	0	2	1	1	1	1	1	1	3	2	1
1148	2	2	1	3	3	3	3	3	3	1	1	1	2	1	1	1	4	3	5	1	5	4	1	2	1	2	3	1	1	1	1	2	1
1149	1	2	1	3	4	2	2	3	2	5	5	5	5	5	5	5	4	3	5	4	5	4	1	1	1	2	1	1	1	1	1	2	1
1152	1	2	1	3	2	4	4	1	3	5	5	5	6	5	4	4	3	2	5	4	5	3	0	1	1	2	5	1	2	1	2	2	1
1153	2	2	1	2	2	3	3	2	1	4	3	4	6	4	4	4	1	5	3	5	3	3	0	1	1	1	5	1	2	2	2	2	1
1167	2	2	1	2	1	4	4	2	2	3	3	3	1	1	2	2	4	2	5	2	5	2	0	1	1	2	1	1	1	1	3	2	1
1168	2	2	1	2	1	3	3	3	3	4	5	1	1	1	1	1	4	4	5	3	5	4	1	2	2	2	2	1	1	1	1	1	1
1169	2	2	1	3	3	2	2	3	3	5	1	1	1	1	1	1	4	3	5	4	5	4	1	2	1	2	2	1	1	1	3	2	1
1174	2	2	1	1	2	3	4	2	3	2	2	3	5	5	2	2	5	3	5	4	5	4	0	1	1	2	2	1	1	1	1	1	2
1177	2	2	1	1	1	4	4	3	4	5	1	1	5	1	5	5	4	4	5	4	5	4	1	2	1	2	2	1	1	2	1	1	1
1180	1	2	1	1	1	3	3	2	1	4	3	2	1	5	1	1	4	3	5	3	5	3	0	2	1	2	2	1	1	1	1	1	1
1181	1	2	1	1	1	3	2	3	3	2	2	2	2	2	1	1	1	5	1	5	4	4	0	1	1	1	4	1	1	1	1	2	1
1188	2	2	1	1	1	4	4	1	1	4	4	4	4	3	2	2	4	2	5	2	5	4	0	2	1	2	1	1	1	1	1	2	1
1189	2	2	1	3	3	3	3	4	4	1	1	1	6	1	5	5	3	2	5	4	5	3	1	1	1	2	2	1	2	1	1	2	1
1	2	2	2	1	3	3	3	3	3	1	1	1	5	5	1	1	4	3	5	4	5	4	1	1	1	2	4	2	2	2	1	2	1
4	1	2	2	3	4	3	3	3	3	2	1	1	2	1	5	5	4	4	5	3	5	4	1	1	1	2	3	1	1	2	1	2	1
5	2	2	2	1	1	4	4	1	1	3	3	3	6	4	2	2	3	1	5	1	5	4	0	1	1	2	3	1	1	2	1	1	1
6	1	2	2	3	2	4	3	3	3	5	1	1	5	4	4	4	5	3	5	4	5	4	0	1	1	2	1	1	1	1	1	1	1
7	2	2	2	1	2	3	4	3	2	5	1	1	6	4	4	4	3	2	5	4	5	4	0	1	1	2	5	1	1	2	1	2	1
8	1	2	2	4	4	2	2	3	3	2	3	5	5	5	1	1	4	2	5	5	5	3	1	1	1	2	3	1	1	2	1	2	1
9	1	2	2	3	3	3	3	4	4	1	1	1	1	5	5	5	4	3	5	3	5	4	1	2	1	2	3	1	1	2	1	2	1
10	2	2	2	4	3	3	3	3	4	1	1	1	1	5	1	1	5	5	5	5	5	4	0	1	1	2	1	1	1	1	1	2	1
11	1	2	2	4	4	3	2	4	4	1	1	5	5	5	5	5	4	4	5	4	5	4	1	2	1	2	1	1	1	2	3	1	1
12	2	2	2	1	3	2	3	3	3	5	4	5	6	4	4	4	4	2	5	3	5	4	0	1	1	2	4	1	1	1	1	2	1
13	2	2	2	3	2	3	4	2	3	4	4	4	4	2	1	1	4	2	5	4	5	4	0	2	1	2	2	1	1	2	1	1	1
15	2	2	2	1	1	4	4	1	1	3	3	3	3	3	2	2	1	5	4	5	1	1	0	1	1	1	4	1	1	1	1	1	1
24	1	1	2	2	2	2	2	3	3	5	1	1	5	5	5	1	1	5	2	5	1	3	1	2	1	1	4	1	1	1	1	2	1
25	1	2	2	4	4	2	2	4	4	1	1	1	3	1	1	1	4	3	5	4	5	4	1	1	1	2	2	1	1	2	1	2	1
32	2	2	2	3	4	3	3	2	3	1	1	1	1	1	1	1	4	3	5	3	5	4	1	1	1	2	3	1	1	1	1	2	1
33	2	2	2	3	2	4	4	3	3	4	4	5	5	5	4	4	4	3	5	4	5	4	0	2	1	2	5	1	1	2	3	1	1
34	2	2	2	1	2	4	4	2	2	3	3	3	4	3	1	1	4	3	5	4	5	4	0	2	1	2	1	1	1	1	1	1	2
35	1	2	2	2	2	4	3	2	3	4	3	3	6	3	3	4	4	3	5	4	5	4	0	1	1	2	1	1	1	1	1	1	1
38	2	2	2	4	4	3	2	3	4	5	1	1	1	1	1	1	4	2	5	2	5	4	1	1	1	2	1	1	1	1	1	1	1
41	2	2	2	2	3	2	3	3	4	1	1	1	1	1	1	1	4	3	5	4	5	4	1	2	1	2	3	1	2	1	1	1	1
43	2	2	2	1	2	3	3	3	3	5	1	1	4	3	1	1	1	5	2	5	4	4	1	1	1	1	4	2	2	1	1	2	1
45	2	2	2	4	4	3	3	4	4	1	1	1	1	1	1	1	5	4	5	4	5	4	1	2	1	2	2	1	1	1	1	1	2
46	1	2	2	3	3	4	3	2	2	3	3	3	6	3	3	3	2	1	5	5	5	4	0	1	2	2	5	2	1	1	1	2	1
47	2	2	2	1	2	3	3	3	2	3	1	1	5	5	1	1	4	5	5	4	5	4	0	1	1	2	4	1	1	1	1	2	1
50	2	2	2	1	1	4	3	1	4	4	1	1	1	1	1	1	4	2	5	3	5	4	0	1	1	2	4	2	2	2	3	2	1
51	1	2	2	4	4	1	2	4	4	5	5	5	5	4	5	5	5	4	5	1	5	1	1	1	1	2	2	1	1	1	1	1	1
52	2	2	2	2	3	3	2	3	3	1	1	5	1	1	1	1	4	3	5	3	5	4	1	1	1	2	5	1	2	2	2	1	1
53	2	2	2	2	2	3	3	3	3	2	2	1	1	2	1	1	5	3	5	2	5	1	0	2	1	2	3	1	1	1	1	1	1
54	1	2	2	3	4	3	2	3	3	4	3	3	4	3	5	1	1	5	3	5	4	4	0	1	1	1	3	1	1	1	1	2	1
57	1	2	2	2	2	3	3	2	2	4	4	4	4	4	4	4	4	3	5	4	5	4	0	1	1	2	4	1	1	1	1	2	2
58	2	2	2	1	2	3	3	3	3	4	5	1	5	5	3	4	4	3	5	3	5	4	0	1	1	2	4	2	1	1	1	1	1
59	1	2	2	4	4	4	3	4	4	1	5	5	4	2	5	1	5	1	5	2	5	3	1	2	1	2	4	2	1	1	2	1	1
60	1	2	2	3	2	3	3	3	3	2	5	1	6	5	1	1	3	2	5	3	5	3	1	2	1	2	3	2	2	2	1	2	1
62	2	2	2	2	2	2	4	2	2	2	2	2	6	2	4	3	4	5	5	3	5	4	0	2	1	2	4	2	2	2	1	2	1
64	2	2	2	2	2	3	2	3	3	2	1	1	1	1	3	3	2	2	5	1	5	4	0	2	1	2	5	1	2	1	1	2	1
66	1	2	2	4	4	4	4	4	4	1	1	1	1	1	1	1	5	4	5	4	5	4	1	1	1	2	4	1	1	1	1	1	1
67	2	2	2	1	1	4	4	1	1	2	2	2	6	5	1	1	4	3	5	3	5	3	0	2	1	2	2	1	2	2	1	1	2
79	2	2	2	2	2	4	3	2	2	3	5	5	5	5	5	5	3	5	5	5	5	4	0	1	1	2	5	1	1	1	1	1	2
80	1	2	2	3	3	3	2	3	3	5	5	5	5	5	5	5	4	2	5	5	5	4	1	1	1	2	4	1	1	1	1	2	1
81	2	2	2	3	3	3	1	3	3	5	4	5	1	1	1	1	4	3	5	4	5	4	1	1	1	2	4	1	2	2	1	2	1
84	2	2	2	2	3	3	2	3	3	5	1	1	1	4	4	4	5	4	5	4	5	4	1	2	1	2	4	1	1	1	1	2	2
85	1	2	2	1	1	3	2	3	2	4	1	5	4	4	5	5	4	3	5	4	5	4	1	2	1	2	4	2	2	2	1	2	1
87	1	2	2	1	1	4	4	1	1	2	2	2	2	2	1	1	1	5	1	5	1	1	0	1	1	1	4	1	1	1	1	2	1
89	2	2	2	3	2	1	2	3	4	1	1	5	3	3	1	5	1	5	2	5	3	4	1	1	1	1	3	1	1	1	1	1	1
92	1	2	2	3	2	4	4	2	3	2	2	2	4	3	2	2	1	5	2	5	2	3	0	1	1	1	4	1	1	1	1	2	1
94	2	2	2	4	3	3	3	4	4	1	1	1	4	4	1	1	5	3	5	4	5	4	1	1	1	2	1	1	1	2	1	1	1
95	1	2	2	4	3	2	2	3	3	1	1	1	1	1	1	1	3	3	5	3	5	4	1	2	1	2	3	1	1	1	1	1	1
97	1	2	2	3	3	2	3	2	3	5	1	1	5	1	1	1	4	3	5	3	5	4	1	1	1	2	4	2	1	1	1	2	1
99	1	2	2	4	4	3	2	3	3	1	5	5	5	5	5	4	5	3	5	4	5	4	1	1	1	2	3	1	1	2	1	2	1
100	2	2	2	1	1	4	4	1	1	2	1	1	2	1	1	1	3	1	5	1	5	1	0	2	1	2	3	1	1	1	1	2	1
102	2	2	2	4	4	2	2	3	3	2	5	1	1	4	5	5	4	2	5	3	5	4	1	2	1	2	3	1	1	2	1	1	1
103	2	2	2	3	3	3	3	3	3	1	1	5	6	5	4	4	4	3	5	3	5	3	1	1	1	2	1	1	1	1	1	1	1
104	2	2	2	2	4	4	4	3	4	4	1	1	5	5	4	4	5	4	5	4	5	4	0	1	1	2	5	1	1	1	1	2	1
108	1	2	2	3	3	3	2	3	3	2	2	2	1	1	4	5	5	2	5	4	5	4	1	1	1	2	3	1	1	1	1	2	1
111	1	2	2	2	2	4	4	2	2	4	1	5	5	5	4	4	4	2	5	4	5	4	0	2	1	2	3	1	1	2	1	2	1
112	1	2	2	1	3	4	4	3	3	4	5	5	5	4	5	5	5	3	5	3	5	4	1	2	1	2	2	1	1	1	1	2	1
114	2	2	2	4	4	1	1	4	4	1	1	1	1	1	1	1	5	3	5	4	5	4	1	2	2	2	1	1	1	1	1	1	1
116	2	2	2	3	2	3	2	3	3	5	1	1	5	4	4	4	4	3	5	4	5	3	1	2	1	2	3	1	1	1	1	2	1
118	1	2	2	2	2	3	4	3	3	2	2	2	2	2	5	5	4	3	5	3	5	4	0	2	1	2	1	1	2	2	1	1	1
121	2	2	2	2	2	3	2	2	2	4	5	5	4	5	3	3	4	3	5	4	5	4	0	2	1	2	3	2	2	1	1	2	1
122	1	2	2	1	2	3	2	2	3	5	4	4	1	4	3	4	3	1	5	1	5	3	0	2	1	2	3	1	1	1	1	1	1
126	2	2	2	2	3	4	4	3	3	1	1	1	1	1	1	1	4	3	5	3	5	4	1	2	1	2	3	1	1	1	1	1	1
128	1	2	2	2	3	4	4	2	2	2	4	3	3	3	2	2	5	2	5	2	5	3	1	2	1	2	3	1	1	1	1	2	1
129	1	2	2	2	2	2	3	2	2	5	5	5	5	4	4	4	4	2	5	3	5	3	0	2	1	2	3	1	1	1	1	2	1
131	2	2	2	2	3	3	2	2	2	1	1	1	1	1	1	1	4	2	5	2	5	4	0	1	1	2	3	1	2	1	1	2	1
134	2	2	2	1	2	4	3	3	3	5	1	1	1	4	3	4	4	3	5	2	5	4	0	2	1	2	3	2	1	1	1	2	1
136	1	2	2	3	3	3	3	3	4	5	5	5	5	5	5	5	5	3	5	3	5	4	1	1	1	2	2	1	1	1	1	2	1
137	2	2	2	4	4	3	4	3	4	1	1	1	1	1	1	1	5	3	5	3	5	4	1	1	1	2	4	1	2	2	1	2	1
139	2	2	2	1	3	3	3	3	3	4	1	1	5	5	2	4	5	3	5	4	5	4	1	1	1	2	2	1	1	1	1	1	1
141	2	2	2	1	1	3	4	1	1	2	2	2	6	2	2	2	1	5	3	5	1	1	0	2	1	1	4	2	2	2	1	2	1
142	2	2	2	1	1	4	4	1	1	2	2	2	1	1	1	1	2	1	5	1	5	1	0	2	1	2	3	1	1	2	1	2	1
144	1	2	2	4	4	2	2	3	3	1	1	1	1	1	1	1	4	4	5	3	5	4	1	1	1	2	3	1	1	1	1	1	1
146	2	2	2	1	1	3	3	1	3	3	3	3	4	4	3	2	4	4	5	3	5	3	0	1	1	2	2	1	1	2	1	1	1
148	1	2	2	1	1	4	4	1	1	2	2	2	2	2	2	2	5	4	5	2	5	2	0	2	1	2	3	1	1	1	1	2	1
150	2	2	2	3	4	2	2	2	4	5	4	1	4	1	1	1	4	3	5	4	5	4	1	2	1	2	2	1	1	1	1	2	1
152	2	2	2	3	3	2	2	3	3	3	2	2	2	2	5	2	4	2	5	3	5	3	1	1	1	2	3	2	2	1	1	2	1
155	2	2	2	3	4	2	1	3	3	2	2	4	3	4	5	5	5	3	5	3	5	3	1	1	1	2	4	1	1	1	1	2	1
156	1	2	2	1	1	3	2	3	3	5	1	1	6	5	1	1	2	1	5	1	5	1	1	1	1	2	4	1	2	1	1	2	1
157	2	2	2	1	1	3	3	3	3	2	4	4	2	4	2	3	4	1	5	1	5	3	0	2	1	2	2	1	2	2	1	2	1
158	2	2	2	1	4	3	3	4	4	1	1	1	4	5	5	5	4	3	5	3	5	3	1	1	1	2	3	1	1	1	1	2	1
159	2	2	2	1	3	3	4	3	3	5	1	1	1	1	3	3	4	4	5	3	5	4	1	2	2	2	1	1	1	1	1	1	2
160	1	2	2	3	4	3	3	4	4	5	1	4	6	5	5	5	4	3	5	4	5	4	1	1	1	2	4	2	2	1	2	2	1
161	2	2	2	3	3	4	2	4	4	1	5	5	5	5	5	1	1	5	2	5	3	4	1	1	1	1	2	1	1	1	1	2	1
162	2	2	2	2	2	3	2	3	3	5	1	1	6	5	1	1	5	2	5	3	5	4	0	1	1	2	4	2	2	2	1	1	1
163	2	2	2	2	3	4	2	3	4	5	1	5	1	5	1	5	3	3	5	3	5	4	1	1	1	2	2	1	1	1	1	1	1
164	2	2	2	1	1	2	4	1	1	4	2	2	6	4	2	2	4	2	5	3	5	3	0	2	1	2	2	1	1	1	1	1	1
168	2	2	2	3	3	3	3	3	3	1	4	1	5	5	5	5	4	3	5	4	5	4	1	2	1	2	3	1	1	2	3	2	1
172	2	2	2	1	4	3	2	3	4	2	2	2	2	2	1	1	4	3	5	4	5	4	1	2	1	2	2	1	1	1	1	2	1
173	2	2	2	3	3	4	3	4	4	5	5	1	1	1	1	1	4	2	5	4	5	4	0	2	1	2	3	1	1	2	1	2	1
174	2	2	2	3	3	3	2	3	4	4	2	3	5	5	1	5	5	3	5	4	5	4	1	1	1	2	2	1	1	2	1	1	1
176	1	2	2	4	3	3	3	3	4	4	5	5	1	5	1	1	4	3	5	3	5	4	1	1	1	2	3	1	1	1	1	1	1
177	2	2	2	2	2	3	3	2	3	4	2	1	1	2	3	3	4	3	5	4	5	4	0	1	1	2	3	1	1	1	1	2	1
178	2	2	2	1	1	2	3	2	2	2	2	4	6	4	4	4	5	2	5	4	5	4	0	2	1	2	4	1	1	2	1	1	2
179	1	2	2	1	3	3	3	3	3	5	1	1	5	5	1	1	5	3	5	4	5	4	1	2	1	2	3	1	1	1	1	1	1
180	2	2	2	3	3	4	2	3	3	5	1	1	1	4	1	1	1	5	2	5	2	2	1	1	1	1	4	1	1	1	3	2	1
181	2	2	2	1	1	2	2	3	3	4	1	1	1	1	4	4	4	3	5	4	5	4	1	2	1	2	2	1	1	2	1	2	1
182	1	2	2	3	3	3	3	2	3	5	1	5	5	5	5	5	4	2	5	3	5	4	1	2	1	2	4	1	2	2	1	2	1
186	2	2	2	3	3	2	2	2	3	4	5	5	3	3	4	3	1	5	2	5	4	3	0	1	1	1	3	1	2	1	2	2	1
190	2	2	2	1	1	4	3	1	1	2	2	2	1	1	1	1	4	3	5	4	5	4	0	2	1	2	2	2	1	1	1	2	1
191	2	2	2	2	2	3	3	2	3	3	3	3	4	4	1	1	5	3	5	4	5	4	0	2	1	2	4	2	2	1	1	2	1
194	2	2	2	3	3	2	1	3	3	4	4	5	1	5	4	4	5	2	5	1	5	2	1	2	1	2	3	1	1	1	3	2	1
197	1	2	2	3	3	3	2	3	3	1	1	1	1	1	1	1	4	2	5	1	5	4	1	2	1	2	1	1	1	2	1	1	1
200	2	2	2	4	3	3	4	3	4	5	1	5	2	5	4	4	4	3	5	4	5	4	0	1	1	2	4	2	1	1	2	2	1
201	2	2	2	1	1	4	4	1	1	3	2	3	3	2	2	2	3	2	5	2	5	3	0	2	1	2	4	1	1	2	1	2	1
202	1	2	2	4	4	3	3	3	3	3	3	3	4	5	5	5	4	3	5	4	5	4	1	2	1	2	4	2	2	1	2	2	1
205	1	2	2	3	3	3	3	3	3	4	5	4	4	4	4	4	3	2	5	3	5	2	1	1	1	2	4	1	1	1	1	2	1
206	1	2	2	3	3	3	2	3	3	5	1	1	1	5	5	1	4	3	5	4	5	4	1	1	1	2	1	1	1	1	1	1	2
207	2	2	2	4	4	3	3	3	3	1	1	1	1	1	1	1	3	3	5	3	5	4	1	2	1	2	1	1	1	1	1	1	1
208	1	2	2	2	3	3	3	3	3	1	2	4	4	4	4	4	3	3	5	4	5	4	1	2	1	2	3	1	1	1	1	1	1
210	2	2	2	2	2	3	3	3	3	4	5	5	5	4	4	4	3	2	5	2	5	3	0	1	1	2	5	1	1	2	2	2	1
215	2	2	2	4	4	2	2	4	4	1	1	1	4	4	5	1	4	3	5	4	5	4	1	1	1	2	3	1	1	1	1	1	2
218	2	2	2	1	1	3	3	3	3	3	3	4	4	4	1	1	4	3	5	3	5	4	0	2	1	2	3	1	1	1	1	1	1
219	2	2	2	3	3	3	3	2	3	4	1	1	1	5	4	4	5	3	5	3	5	4	0	2	1	2	5	2	2	2	1	1	1
221	1	2	2	1	1	4	4	1	1	2	2	2	4	2	2	4	4	3	5	3	5	3	0	2	1	2	1	1	1	1	1	2	1
224	2	2	2	4	3	3	3	3	3	4	4	4	4	1	1	1	4	2	5	2	5	2	1	1	2	2	3	1	2	1	1	1	1
225	1	2	2	3	2	3	3	3	3	5	5	5	4	4	4	4	4	2	5	4	5	4	1	2	1	2	2	1	1	2	1	2	1
226	2	2	2	3	4	3	2	4	4	2	2	3	3	2	1	1	3	3	5	4	5	4	1	2	1	2	3	1	1	1	1	1	1
228	2	2	2	2	2	3	2	3	4	5	1	1	1	4	5	5	4	3	5	2	5	4	1	1	1	2	3	1	2	1	1	1	1
229	2	2	2	3	2	4	3	3	3	5	5	5	6	5	5	5	4	2	5	4	5	4	0	1	1	2	3	1	1	2	1	2	1
232	2	2	2	3	2	2	3	3	1	5	5	5	6	1	4	4	4	2	5	4	5	4	0	1	1	2	4	1	2	2	1	2	1
234	1	2	2	3	3	2	3	4	3	4	5	5	4	5	5	5	4	3	5	4	5	4	1	1	1	2	4	1	1	2	1	1	1
235	2	2	2	3	4	3	3	4	4	2	2	2	2	1	1	1	3	3	5	2	5	4	1	1	1	2	1	1	1	1	1	2	1
237	2	2	2	3	3	3	4	4	3	5	5	5	1	5	4	4	5	4	5	4	5	4	0	2	1	2	4	1	1	1	1	1	2
238	2	2	2	2	2	2	2	3	4	1	1	1	5	4	1	1	4	3	5	3	5	3	1	1	1	2	4	1	1	2	1	1	2
239	2	2	2	3	3	3	3	3	3	4	1	1	5	5	1	1	4	3	5	4	5	4	0	2	1	2	3	2	1	2	1	1	1
241	1	2	2	4	4	3	3	4	4	1	1	1	5	2	5	5	5	4	5	4	5	4	1	1	1	2	3	2	1	1	1	1	1
243	1	2	2	4	4	3	3	4	4	5	1	5	6	5	5	5	5	4	5	2	5	4	1	1	1	2	1	2	1	1	1	1	1
244	2	2	2	3	3	3	2	4	4	4	2	3	6	4	1	5	5	3	5	3	5	3	0	1	1	2	4	1	2	1	1	2	1
247	2	2	2	3	3	3	3	3	3	5	4	5	5	5	1	1	4	3	5	3	5	4	1	1	1	2	2	1	1	1	1	1	1
248	2	2	2	3	1	4	4	1	1	4	2	2	4	4	2	2	5	4	5	4	5	4	0	1	1	2	1	2	1	2	3	1	2
249	1	2	2	1	1	4	3	2	2	2	2	2	2	2	1	1	5	4	5	4	5	4	0	2	1	2	2	1	1	1	1	1	1
252	3	4	2	1	1	1	1	1	1
254	2	2	2	3	3	2	2	3	4	1	1	1	1	1	1	1	4	3	5	3	5	4	1	2	2	2	2	1	1	1	1	2	1
256	2	2	2	3	2	2	3	3	3	4	4	4	4	3	4	4	4	3	5	3	5	3	0	2	1	2	3	1	1	1	1	1	2
258	2	2	2	1	1	3	2	2	3	4	1	1	1	1	3	4	4	2	5	4	5	4	0	2	1	2	4	1	2	2	1	2	1
259	2	2	2	3	2	2	2	4	4	5	5	4	6	4	1	5	3	2	5	3	5	3	0	2	1	2	2	1	2	1	1	2	1
260	2	2	2	2	3	4	2	3	4	4	5	5	4	4	1	1	5	2	5	4	5	3	1	1	1	2	3	1	1	2	1	2	1
261	2	2	2	4	4	3	3	4	4	1	1	1	1	1	1	1	4	3	5	4	5	4	1	1	1	2	3	1	1	1	1	1	1
263	2	2	2	2	2	2	1	3	3	5	5	5	4	4	5	5	5	3	5	4	5	4	0	1	1	2	3	1	1	1	1	1	1
266	1	2	2	3	3	2	2	3	4	1	1	1	1	5	5	5	1	5	3	5	3	4	1	1	1	1	3	1	1	1	1	1	1
267	1	2	2	1	1	4	4	3	3	2	2	2	2	2	2	2	5	3	5	2	5	3	1	2	1	2	4	1	1	2	3	1	1
268	2	2	2	1	1	4	4	3	3	3	1	1	4	4	5	1	4	4	5	3	5	4	0	2	1	2	5	1	1	1	1	1	2
270	2	2	2	3	4	3	3	4	4	2	2	1	1	5	1	1	4	3	5	1	5	4	1	1	1	2	1	1	1	2	1	1	1
271	1	2	2	2	1	3	2	2	3	2	2	2	1	1	1	1	1	5	3	5	1	2	0	1	1	1	3	2	1	1	1	2	1
272	1	2	2	4	4	2	2	4	4	3	1	4	5	4	1	1	5	3	5	2	5	4	1	1	1	2	4	1	1	2	1	2	1
274	1	2	2	2	3	4	3	4	3	5	1	5	5	5	1	1	5	2	5	3	5	4	0	2	1	2	5	1	1	1	1	2	1
278	2	2	2	3	3	4	4	4	4	5	5	5	1	5	4	4	4	4	5	4	5	4	0	1	1	2	3	1	1	1	1	1	1
279	2	2	2	1	1	4	4	1	2	3	2	2	4	4	1	1	5	3	5	4	5	4	0	2	1	2	3	2	1	1	3	2	1
281	1	2	2	1	1	3	4	3	4	1	1	1	1	1	1	1	5	4	5	4	5	4	1	1	1	2	1	2	1	2	1	1	1
285	2	2	2	1	2	4	3	3	4	4	3	5	4	5	5	5	4	4	5	4	5	4	1	2	1	2	4	2	1	2	1	2	1
286	1	2	2	4	4	3	4	4	4	1	1	1	1	1	1	1	5	4	5	4	5	4	1	1	2	2	2	2	2	2	1	2	1
287	2	2	2	1	1	4	4	2	1	2	4	4	1	1	2	2	3	1	5	3	5	2	0	2	1	2	4	1	1	1	1	2	1
288	1	2	2	1	1	3	4	3	3	4	4	4	6	4	3	4	4	5	5	4	5	4	0	2	1	2	3	1	1	1	1	1	2
289	2	2	2	3	3	4	3	3	3	3	3	3	3	4	5	5	4	3	5	3	5	4	0	2	1	2	3	1	1	1	1	1	1
291	2	2	2	4	4	1	1	4	4	2	2	2	4	2	1	1	5	4	5	4	5	4	1	2	1	2	1	1	1	2	3	1	1
292	1	2	2	2	3	2	2	4	3	1	4	4	5	5	5	5	1	5	3	5	4	4	1	2	1	1	1	1	1	1	1	1	1
293	2	2	2	4	4	3	4	4	3	2	1	1	6	5	1	1	2	3	5	5	5	4	1	2	1	2	3	2	2	2	1	2	1
295	2	2	2	1	1	3	3	3	3	1	1	1	3	3	1	1	5	2	5	4	5	4	1	1	1	2	4	2	2	2	3	2	1
296	1	2	2	3	3	3	3	3	3	5	1	1	5	4	4	4	4	3	5	4	5	4	1	1	1	2	3	1	1	1	1	1	1
299	2	2	2	1	1	1	2	3	3	5	3	5	1	5	5	5	1	5	2	5	3	2	0	2	2	1	2	1	1	1	1	2	1
301	2	2	2	3	3	3	3	3	3	4	4	4	4	4	4	4	4	2	5	2	5	3	0	1	1	2	4	1	1	1	1	2	1
303	2	2	2	3	3	2	1	3	4	5	1	1	1	1	1	1	4	2	5	4	5	4	1	2	1	2	3	1	1	1	1	2	1
304	2	2	2	1	1	4	4	3	3	2	2	2	2	4	5	5	4	3	5	3	5	3	0	2	1	2	3	1	1	1	1	2	1
306	1	2	2	3	3	2	2	3	3	5	1	1	1	1	5	5	4	4	5	4	5	4	1	1	1	2	3	2	1	2	1	1	1
308	2	2	2	3	4	2	4	4	4	4	5	4	2	4	5	5	5	3	5	4	5	4	1	1	1	2	4	1	1	2	1	1	1
309	2	2	2	1	2	2	2	3	3	2	1	1	6	1	3	3	5	4	5	4	5	4	0	2	1	2	4	1	2	1	3	2	1
311	2	2	2	1	1	3	3	2	2	1	1	1	2	2	3	2	4	4	5	4	5	4	1	2	1	2	2	1	1	2	1	1	1
312	1	2	2	2	2	4	3	2	2	3	2	3	3	1	1	1	4	2	5	2	5	4	0	2	1	2	2	1	1	1	1	2	1
314	2	2	2	3	3	3	3	3	4	5	5	1	6	5	5	5	5	3	5	4	5	4	0	2	1	2	4	1	1	2	1	2	1
316	2	2	2	2	1	3	3	2	3	4	3	4	4	4	1	5	3	2	5	3	5	3	0	1	1	2	1	1	1	1	3	2	1
317	1	2	2	3	3	4	4	3	3	5	1	1	1	5	1	1	4	3	5	4	5	4	1	2	1	2	4	1	1	2	1	1	1
318	2	2	2	3	3	3	2	3	3	1	1	1	6	1	5	5	5	4	5	5	5	4	1	2	1	2	3	1	1	2	1	2	1
322	1	2	2	2	3	3	2	2	4	1	5	1	5	5	5	5	2	2	5	1	5	3	1	2	1	2	4	1	1	1	1	2	1
323	1	2	2	3	4	3	2	4	4	1	5	4	4	5	1	5	4	3	5	3	5	4	1	2	1	2	3	1	2	2	1	1	1
326	2	2	2	3	3	4	3	3	3	3	3	3	3	4	5	5	4	3	5	3	5	4	0	2	1	2	3	1	1	1	1	1	1
328	2	2	2	3	3	3	3	3	4	1	1	1	1	1	1	1	4	2	5	4	5	4	1	1	1	2	4	1	1	1	1	2	1
331	2	2	2	1	1	4	3	1	1	2	4	4	6	4	2	2	4	4	5	4	5	4	0	1	1	2	5	2	2	2	3	2	1
333	2	2	2	3	3	3	3	3	3	4	1	1	5	5	1	1	4	3	5	4	5	4	0	2	1	2	3	2	1	2	1	1	1
336	1	2	2	4	4	3	2	4	4	5	1	1	1	4	5	5	4	4	5	3	5	3	1	2	1	2	2	1	1	2	1	1	2
338	2	2	2	3	2	4	4	2	3	5	4	5	5	5	5	5	4	4	5	3	5	4	0	1	1	2	1	1	1	1	3	1	2
341	2	2	2	2	2	4	4	1	2	2	2	2	2	2	1	1	5	3	5	3	5	4	0	2	1	2	3	1	1	1	1	1	1
343	2	2	2	2	2	2	2	3	3	1	1	1	1	1	1	1	3	3	5	4	5	4	1	2	1	2	2	1	1	2	1	1	1
344	2	2	2	1	1	4	4	1	1	2	2	2	2	2	2	2	4	3	5	3	5	3	0	2	1	2	2	1	1	1	1	2	1
345	1	2	2	2	3	3	3	3	3	5	1	1	4	5	5	5	3	2	5	4	5	3	1	2	1	2	4	1	1	1	1	2	1
346	2	2	2	2	3	2	2	3	3	5	4	5	5	4	5	4	3	4	5	4	5	4	1	2	1	2	2	1	1	1	1	1	2
347	1	2	2	3	4	3	3	4	3	1	1	1	1	1	1	1	5	4	5	4	5	4	1	1	1	2	2	2	1	1	1	1	1
348	2	2	2	3	4	4	3	3	3	1	1	1	5	4	1	1	5	3	5	4	5	4	0	1	1	2	4	1	1	1	1	2	1
349	1	2	2	1	1	4	4	2	3	4	3	3	3	5	2	2	4	3	5	3	5	4	0	1	1	2	3	1	1	1	1	1	1
352	2	2	2	2	2	4	4	3	3	3	3	2	6	2	3	3	1	5	2	5	2	4	0	1	1	1	4	1	1	1	1	2	1
353	1	2	2	1	1	4	4	3	3	4	1	1	1	1	4	4	4	3	5	3	5	4	0	2	1	2	4	2	1	2	1	1	1
360	1	2	2	2	2	3	4	2	2	2	2	2	2	2	1	1	4	2	5	3	5	3	0	1	1	2	3	2	2	2	1	1	1
363	2	2	2	3	4	3	2	4	3	3	3	4	6	5	1	1	4	2	5	3	5	4	1	1	1	2	2	1	2	1	1	2	1
364	2	2	2	2	2	4	3	3	3	5	1	1	1	1	1	1	4	3	5	4	5	4	0	2	1	2	5	1	2	2	1	2	1
368	2	2	2	1	1	4	4	1	1	2	2	2	1	4	5	1	4	3	5	4	5	4	0	2	1	2	3	1	1	1	1	1	1
369	2	2	2	4	4	3	2	3	3	4	4	5	6	5	4	5	4	2	5	3	5	4	0	2	1	2	3	1	1	2	1	2	1
370	1	2	2	3	4	3	2	4	4	1	1	5	5	1	1	5	5	3	5	4	5	4	1	2	1	2	1	1	1	2	1	1	1
373	2	2	2	2	2	4	3	1	2	3	3	3	4	5	2	2	4	3	5	2	5	4	0	1	1	2	3	2	1	1	1	2	1
375	2	2	2	4	3	3	3	3	4	2	4	4	5	5	5	5	3	2	5	3	5	4	1	2	1	2	3	1	2	1	1	2	1
377	1	2	2	3	3	3	3	3	3	5	4	1	1	4	4	4	4	3	5	3	5	3	1	2	2	2	4	2	2	1	1	2	1
380	2	2	2	3	3	3	2	3	2	5	1	1	1	1	4	4	4	3	5	4	5	4	1	2	1	2	4	2	2	2	1	2	1
381	2	2	2	2	1	3	2	2	2	4	4	4	5	5	5	5	4	2	5	2	5	4	0	1	1	2	2	1	1	1	1	2	1
383	2	2	2	3	3	3	3	3	3	4	5	5	1	5	4	1	3	3	5	2	5	4	1	1	1	2	4	1	1	1	1	2	1
384	1	2	2	2	1	4	3	3	3	2	2	2	2	2	2	2	4	2	5	2	5	3	0	2	1	2	2	1	1	1	1	1	1
385	1	2	2	4	3	3	2	3	3	1	5	1	1	1	1	1	4	3	5	4	5	4	1	1	1	2	4	1	1	1	1	1	1
386	1	2	2	2	2	2	2	2	2	3	3	3	4	4	3	3	3	2	5	3	5	4	0	2	1	2	2	1	1	2	1	2	1
388	2	2	2	3	4	3	3	3	4	1	1	1	1	5	1	5	2	3	5	2	5	2	1	2	1	2	1	1	1	1	3	1	1
389	2	2	2	3	3	3	3	3	3	5	1	1	5	5	4	5	4	2	5	3	5	4	1	1	1	2	4	1	1	1	1	2	1
390	1	2	2	3	3	3	2	4	4	1	4	2	1	1	1	5	4	3	5	4	5	4	1	1	1	2	2	1	1	1	1	1	1
392	2	2	2	2	2	3	4	2	3	4	4	4	6	4	4	4	5	3	5	4	5	4	0	1	1	2	2	1	2	1	1	2	1
397	2	2	2	3	3	3	3	3	3	4	1	1	5	4	1	1	1	5	3	5	3	4	0	1	1	1	4	1	1	1	1	2	1
399	2	2	2	3	3	2	2	3	3	5	4	5	5	5	5	5	3	3	5	3	5	3	1	2	1	2	2	1	1	1	1	2	1
400	2	2	2	3	3	3	2	4	4	5	5	1	5	1	1	1	4	2	5	2	5	3	0	2	1	2	3	1	1	1	1	2	1
402	1	2	2	3	3	3	3	3	3	3	4	5	6	5	4	4	4	3	5	5	5	4	1	1	1	2	4	2	2	1	1	2	1
403	2	2	2	1	1	4	4	2	2	3	2	2	1	2	3	1	5	2	5	4	5	4	0	2	1	2	3	2	2	2	1	2	1
404	1	2	2	1	3	4	4	3	3	5	5	5	5	5	5	5	5	4	5	4	5	4	1	1	1	2	4	1	2	1	1	2	1
405	2	2	2	3	3	3	3	4	4	5	5	5	4	5	5	5	4	5	5	4	5	4	1	1	1	2	1	1	1	1	3	1	1
406	2	2	2	2	2	2	2	2	2	4	2	2	4	3	2	2	1	5	3	5	2	3	0	2	1	1	4	2	1	1	1	2	1
407	2	2	2	2	2	2	3	2	2	3	3	3	3	3	2	2	4	3	5	2	5	3	0	2	1	2	3	1	1	2	3	2	1
409	2	2	2	3	3	3	3	3	1	2	2	2	5	4	1	1	4	3	5	3	5	3	0	1	1	2	4	1	1	2	1	2	1
411	2	2	2	1	1	4	4	3	3	3	1	1	4	5	1	1	5	3	5	3	5	4	0	2	1	2	3	2	2	1	1	2	1
413	2	2	2	3	3	3	3	4	4	2	2	4	4	4	5	5	4	4	5	4	5	4	1	2	1	2	2	2	1	1	1	1	1
414	2	2	2	1	2	3	2	3	3	4	5	5	5	4	5	5	4	2	5	3	5	4	0	1	1	2	3	1	1	2	1	1	1
416	2	2	2	3	3	3	3	3	3	1	5	5	3	3	1	4	5	4	5	4	5	4	1	1	1	2	1	1	1	2	1	1	1
417	2	2	2	3	3	3	2	3	4	1	1	1	5	5	5	5	4	4	5	4	5	4	1	2	1	2	1	1	1	2	3	1	1
419	2	2	2	2	2	3	3	3	3	4	5	5	5	4	4	4	3	2	5	5	5	2	1	2	1	2	3	2	1	2	1	2	1
420	2	2	2	3	3	3	3	3	3	3	3	3	1	4	4	4	4	2	5	3	5	3	1	2	1	2	3	1	1	1	1	1	2
421	1	2	2	3	3	2	1	4	4	5	5	1	6	4	5	1	5	4	5	4	5	4	1	2	1	2	3	2	2	2	1	2	1
422	2	2	2	2	1	3	3	2	2	3	4	4	5	5	3	3	4	2	5	3	5	3	0	2	1	2	3	1	1	1	1	1	1
423	1	2	2	1	1	4	4	3	3	2	2	2	2	2	2	2	3	2	5	2	5	2	0	1	1	2	3	2	2	2	1	2	1
424	1	2	2	4	4	1	3	4	4	1	1	1	1	1	1	1	5	3	5	4	5	4	1	2	1	2	1	1	1	1	3	1	1
429	2	2	2	1	1	4	4	3	3	2	2	2	2	2	1	4	5	4	5	3	5	4	0	2	1	2	2	1	1	2	1	1	2
433	2	2	2	3	3	3	3	3	3	1	1	1	1	1	1	1	4	3	5	4	5	4	1	1	1	2	3	1	1	1	1	2	1
436	1	2	2	3	3	3	4	3	4	5	1	1	6	4	4	4	4	3	5	4	5	4	0	2	1	2	4	2	2	2	1	2	1
437	2	2	2	3	3	4	3	4	4	1	1	1	1	1	1	1	4	2	5	3	5	3	1	1	1	2	4	1	1	1	1	2	1
438	2	2	2	4	4	2	2	4	4	1	5	5	5	5	1	1	3	2	5	4	5	4	1	2	1	2	3	2	1	1	1	2	1
439	2	2	2	3	3	2	2	1	3	5	1	1	5	5	5	5	4	3	5	4	5	3	1	2	1	2	1	1	1	1	1	1	1
440	1	2	2	4	4	3	1	4	4	1	1	4	5	5	5	5	3	2	5	3	5	3	1	1	1	2	3	1	1	1	1	1	1
441	2	2	2	2	1	3	2	2	2	4	4	4	5	5	5	5	4	2	5	2	5	4	0	1	1	2	2	1	1	1	1	2	1
442	1	2	2	3	3	4	3	3	3	5	1	1	5	5	5	5	3	2	5	1	5	3	1	2	1	2	2	1	1	1	1	1	1
443	1	2	2	1	1	4	4	2	2	1	1	1	1	1	1	1	1	5	1	5	4	4	0	2	1	1	2	1	1	1	1	1	1
444	1	2	2	3	3	2	2	4	4	1	1	1	4	5	5	5	4	3	5	4	5	4	1	2	1	2	3	1	1	1	1	1	1
445	2	2	2	2	3	3	3	3	2	5	4	1	1	5	1	1	5	1	5	2	5	4	1	2	1	2	5	1	1	1	2	2	1
446	2	2	2	3	2	4	3	2	3	3	1	4	4	4	4	3	5	3	5	4	5	4	0	2	1	2	1	2	1	2	1	2	1
448	1	2	2	4	4	2	3	4	4	1	1	1	1	5	1	1	3	3	5	3	5	3	1	2	1	2	1	1	1	1	1	1	1
449	2	2	2	3	3	3	2	3	4	1	1	1	5	5	5	5	4	4	5	4	5	4	1	2	1	2	1	1	1	2	3	1	1
451	1	2	2	3	3	2	3	3	4	3	5	1	6	1	1	1	4	3	5	3	5	4	1	2	1	2	4	2	2	2	1	2	1
455	2	2	2	2	3	3	3	3	3	4	1	1	1	1	4	4	2	1	5	1	5	3	1	1	1	2	4	1	1	2	2	2	1
458	2	2	2	3	3	3	2	3	3	5	1	1	1	4	4	4	4	2	5	4	5	4	1	2	1	2	4	2	2	1	1	2	1
459	2	2	2	3	3	3	3	3	3	1	1	1	1	1	4	4	2	1	5	4	5	4	1	2	1	2	2	2	1	1	1	2	1
461	2	2	2	1	1	4	4	3	1	2	2	2	4	3	2	2	5	2	5	3	5	4	1	2	1	2	3	1	1	1	1	1	1
463	1	2	2	4	4	2	2	4	4	1	1	1	4	5	5	5	4	3	5	4	5	4	1	2	1	2	3	1	1	1	1	2	1
466	1	2	2	1	1	4	4	3	4	4	1	5	4	1	5	5	4	3	5	2	5	4	0	2	1	2	4	2	2	2	3	2	1
468	2	2	2	3	3	3	3	2	3	4	1	1	4	4	1	1	4	2	5	4	5	4	0	2	1	2	3	1	1	2	1	1	1
469	1	2	2	1	1	4	4	2	3	3	2	2	6	5	1	1	1	5	3	5	3	4	0	2	1	1	3	2	1	2	1	2	1
473	1	2	2	3	4	3	3	3	3	1	1	1	1	1	1	1	3	2	5	4	5	4	1	2	1	2	1	1	1	2	1	1	1
475	1	2	2	4	4	3	3	4	4	1	1	1	1	1	1	1	5	4	5	4	5	4	1	1	1	2	1	1	1	1	3	1	1
477	1	2	2	4	4	1	2	4	4	1	1	1	6	1	1	1	4	3	5	3	5	3	1	2	1	2	2	2	2	2	1	2	1
478	2	2	2	3	3	3	3	3	3	1	1	5	3	4	4	4	4	4	5	2	5	2	1	2	1	2	3	1	1	1	1	2	2
479	2	2	2	1	1	4	3	3	3	1	1	1	2	1	1	1	4	3	5	3	5	3	0	2	1	2	2	1	1	2	1	2	1
480	2	2	2	2	3	3	3	3	3	5	1	1	1	1	1	5	4	3	5	4	5	4	0	2	1	2	3	1	1	2	1	2	1
483	2	2	2	3	3	3	2	3	4	5	1	5	6	5	4	4	4	3	5	4	5	4	1	2	1	2	4	1	1	2	1	1	1
484	1	2	2	3	4	3	3	3	3	3	5	5	4	5	5	5	3	2	5	2	5	3	1	2	1	2	4	1	1	2	1	2	1
486	1	2	2	3	4	3	3	4	4	1	1	1	5	3	5	5	3	5	5	5	5	3	1	1	1	2	1	1	1	1	1	1	1
489	2	2	2	1	1	4	4	2	2	3	5	3	6	4	3	3	1	5	3	5	2	2	0	1	1	1	3	1	1	1	1	2	1
490	2	2	2	3	2	3	2	4	4	1	4	5	1	5	5	5	4	3	5	4	5	4	1	2	1	2	5	1	1	2	3	2	1
492	1	2	2	2	3	1	2	4	2	1	1	1	1	1	1	1	3	4	5	3	5	4	1	2	1	2	5	1	1	1	2	1	1
494	2	2	2	1	1	4	3	3	1	3	3	5	4	4	1	1	4	3	5	4	5	4	0	2	1	2	5	1	1	1	1	1	1
495	2	2	2	3	2	2	1	2	3	4	1	1	4	5	1	1	4	2	5	3	5	4	0	1	1	2	3	1	1	1	1	2	1
496	2	2	2	3	3	3	2	3	3	5	5	5	3	4	1	1	4	5	5	5	5	4	1	1	1	2	4	1	1	2	1	2	1
500	2	2	2	2	2	4	3	2	2	2	3	3	6	5	4	4	5	5	5	4	5	4	0	1	1	2	4	1	1	1	1	2	2
501	2	2	2	3	2	4	2	2	4	5	5	5	5	4	4	4	5	4	5	4	5	4	0	1	1	2	3	1	1	1	1	1	1
502	1	2	2	3	3	2	2	3	4	5	5	5	5	5	5	5	5	3	5	3	5	4	1	1	1	2	4	1	1	1	1	2	1
503	2	2	2	3	2	2	1	2	3	4	1	1	4	5	1	1	4	2	5	3	5	4	0	1	1	2	3	1	1	1	1	2	1
506	2	2	2	1	2	4	4	3	3	4	1	1	6	1	2	3	5	4	5	4	5	4	0	2	1	2	3	2	2	2	1	2	1
507	2	2	2	3	4	3	2	2	4	2	3	3	4	4	1	1	4	3	5	4	5	4	1	1	1	2	3	1	2	2	1	2	1
509	2	2	2	3	2	3	2	4	4	1	1	1	5	1	1	1	4	2	5	3	5	4	1	1	1	2	4	1	1	2	1	2	1
510	2	2	2	1	1	4	4	1	1	2	1	1	1	1	1	1	4	3	5	3	5	4	0	2	1	2	1	1	1	1	1	1	1
511	1	2	2	1	1	4	4	1	1	2	4	5	2	2	2	2	5	2	5	1	5	2	0	2	1	2	1	1	1	2	1	1	1
512	1	2	2	2	2	2	2	3	3	1	1	1	6	5	4	4	3	2	5	3	5	4	1	2	1	2	4	2	2	1	1	2	1
513	2	2	2	3	3	3	3	4	3	1	5	5	5	5	5	5	5	3	5	4	5	4	1	2	1	2	4	1	1	1	1	1	1
515	2	2	2	3	4	2	2	3	4	1	1	5	1	1	5	5	3	3	5	3	5	4	1	2	1	2	1	1	1	2	3	1	1
516	2	2	2	3	3	2	3	3	3	5	5	1	1	4	5	5	5	5	5	3	5	4	1	2	1	2	3	1	1	1	1	2	1
517	1	2	2	4	4	4	3	4	4	5	5	5	1	5	1	1	5	4	5	4	5	4	1	2	1	2	2	2	1	2	1	1	1
518	2	2	2	1	1	4	4	4	4	3	2	3	2	2	2	2	5	2	5	2	5	4	0	1	1	2	3	1	1	1	1	1	2
519	2	2	2	3	4	3	3	4	4	1	4	5	5	3	5	5	5	3	5	3	5	4	1	1	1	2	4	1	1	1	1	2	1
522	2	2	2	2	1	4	4	1	1	2	2	2	2	2	1	1	4	3	5	3	5	3	0	1	1	2	3	1	2	2	1	2	1
524	2	2	2	1	2	2	2	3	3	3	4	3	3	3	4	4	3	3	5	2	5	2	0	1	1	2	4	1	1	1	1	2	1
525	1	2	2	2	1	3	3	4	4	4	1	5	5	5	4	4	3	3	5	3	5	4	0	1	1	2	4	1	1	1	1	2	1
526	1	2	2	3	3	3	2	4	4	1	4	2	1	1	1	5	4	3	5	4	5	4	1	1	1	2	2	1	1	1	1	1	1
527	2	2	2	4	4	3	3	3	3	1	1	1	1	4	5	5	5	3	5	4	5	4	1	1	1	2	1	1	1	1	1	1	1
528	1	2	2	2	3	3	2	3	3	4	4	5	1	5	5	5	4	5	5	4	5	4	0	2	1	2	2	1	1	1	1	2	1
529	2	2	2	3	3	2	2	3	3	5	3	4	5	5	5	5	4	3	5	3	5	3	1	1	1	2	2	1	1	1	1	2	1
531	1	2	2	3	2	3	3	3	3	3	5	1	1	4	4	5	5	3	5	4	5	4	1	2	1	2	2	1	1	2	1	1	1
532	2	2	2	3	3	2	2	4	4	1	4	1	4	1	1	1	5	3	5	4	5	4	1	2	1	2	2	1	1	2	1	1	1
538	1	2	2	4	4	2	2	3	4	1	1	4	1	5	5	5	4	2	5	3	5	3	1	1	1	2	2	1	1	1	1	2	1
539	1	2	2	3	3	3	2	2	2	4	5	5	5	5	1	1	4	3	5	5	5	3	0	2	1	2	2	1	2	2	1	2	1
541	2	2	2	3	2	3	3	3	2	4	5	1	4	4	1	1	4	3	5	4	5	4	0	2	1	2	3	1	1	2	1	1	1
543	2	2	2	1	2	2	2	3	3	1	1	1	1	1	1	1	3	5	5	4	5	4	1	2	1	2	4	1	1	2	1	1	1
548	2	2	2	3	3	3	2	3	3	3	3	4	5	4	4	4	3	2	5	3	5	3	1	2	1	2	3	1	1	1	1	1	1
549	1	2	2	4	4	2	2	3	4	1	1	4	1	5	5	5	4	2	5	3	5	3	1	1	1	2	2	1	1	1	1	2	1
552	2	2	2	2	3	3	3	3	2	5	4	1	1	5	1	1	5	1	5	2	5	4	1	2	1	2	5	1	1	1	2	2	1
555	1	2	2	4	4	3	3	4	4	1	4	1	1	1	1	5	4	4	5	4	5	4	1	1	1	2	1	1	1	1	1	2	1
556	2	2	2	4	4	3	2	3	3	1	1	1	1	1	1	1	4	4	5	4	5	4	1	1	1	2	2	2	1	1	1	1	1
558	2	2	2	1	1	4	4	1	1	2	2	2	6	2	2	2	1	5	2	5	1	4	0	2	1	1	5	2	2	2	1	2	1
559	2	2	2	3	3	3	3	3	3	4	4	4	4	4	4	4	4	3	5	3	5	3	1	2	2	2	4	2	2	2	1	1	1
560	1	2	2	2	2	3	3	3	3	3	5	5	6	5	4	4	5	3	5	4	5	4	1	1	1	2	4	1	2	2	1	1	1
561	1	2	2	3	4	2	2	4	4	5	1	1	6	4	1	1	5	3	5	3	5	4	1	1	1	2	4	1	1	1	1	2	1
562	1	2	2	3	2	3	4	2	3	4	4	5	5	5	4	4	4	4	5	4	5	4	1	2	1	2	4	2	2	2	1	1	1
564	1	2	2	2	2	3	4	3	3	4	4	4	4	1	1	1	4	3	5	3	5	3	0	2	1	2	2	1	2	1	1	1	1
566	1	2	2	3	3	3	3	3	1	1	1	1	5	5	1	1	5	4	5	4	5	4	1	2	1	2	3	1	2	1	1	2	1
569	2	2	2	3	3	3	3	3	3	1	1	1	1	1	1	4	2	1	5	3	5	4	1	2	1	2	1	1	1	1	1	2	1
572	2	2	2	4	3	3	3	3	4	1	1	1	1	5	1	1	5	2	5	2	5	4	0	1	1	2	1	1	1	1	1	2	1
573	1	2	2	2	3	3	3	3	3	4	5	5	5	5	4	4	4	4	5	3	5	4	1	2	1	2	1	1	1	1	1	1	1
574	2	2	2	2	4	3	3	3	4	4	3	4	5	4	5	5	4	3	5	3	5	4	1	2	1	2	3	1	1	1	1	1	1
575	1	2	2	1	3	3	3	3	3	3	1	1	1	1	1	1	5	4	5	4	5	4	1	1	1	2	2	1	1	1	1	1	1
576	1	2	2	2	2	3	3	2	1	3	2	2	4	4	3	4	5	3	5	5	5	3	0	2	1	2	3	1	1	1	1	2	1
578	2	2	2	4	4	4	2	4	4	2	2	2	4	2	1	1	4	5	5	3	5	3	1	1	1	2	3	1	1	2	1	2	1
580	2	2	2	2	2	3	3	3	3	3	5	5	6	4	1	1	4	3	5	3	5	4	0	2	1	2	4	1	2	1	3	2	1
581	2	2	2	2	3	2	2	3	4	5	5	1	1	3	5	4	1	5	2	5	2	3	1	2	1	1	2	1	1	1	1	2	1
582	2	2	2	1	4	3	3	3	2	4	5	4	5	4	1	1	4	2	5	4	5	4	1	1	1	2	4	1	1	2	1	2	1
585	2	2	2	1	1	1	2	3	4	1	1	1	1	4	1	1	2	2	5	4	5	4	1	1	1	2	3	1	1	2	1	2	1
586	2	2	2	3	3	3	2	4	4	5	5	5	5	5	5	5	5	4	5	4	5	4	1	1	1	2	5	1	1	2	2	1	1
587	2	2	2	2	2	3	3	3	3	4	4	5	6	4	5	5	4	2	5	3	5	3	1	2	1	2	2	2	2	1	1	1	1
588	2	2	2	2	3	3	3	2	3	1	5	1	5	1	4	4	2	2	5	2	5	4	1	2	1	2	4	1	1	2	1	2	1
589	1	2	2	3	4	2	2	3	4	1	1	4	1	1	1	1	5	2	5	3	5	4	1	2	1	2	2	2	1	2	1	1	1
590	2	2	2	3	3	3	3	3	3	5	5	5	5	5	4	4	5	3	5	4	5	4	0	1	1	2	4	1	1	1	1	2	1
595	2	2	2	1	2	4	4	3	3	4	5	5	1	1	1	1	4	3	5	2	5	3	0	2	1	2	3	1	2	1	1	1	1
596	2	2	2	3	3	4	4	2	3	3	1	1	1	4	2	4	5	2	5	4	5	4	0	2	2	2	2	2	1	2	3	1	2
597	2	2	2	3	1	4	4	1	1	2	2	3	2	4	2	2	4	2	5	2	5	4	0	2	1	2	4	1	1	1	3	2	1
598	1	2	2	1	1	4	4	1	1	2	2	2	4	2	1	1	2	2	5	1	5	2	0	1	1	2	1	1	1	1	1	1	1
601	2	2	2	3	2	3	4	1	1	2	5	2	2	2	2	2	4	3	5	4	5	4	0	1	1	2	1	1	1	2	3	1	1
604	2	2	2	1	3	3	3	3	3	5	1	5	5	4	4	4	3	5	5	5	5	3	1	2	1	2	1	2	1	2	3	1	1
606	2	2	2	1	2	3	3	3	3	3	3	3	4	4	3	3	5	3	5	2	5	2	0	2	1	2	3	1	1	1	1	2	1
611	2	2	2	3	3	4	3	3	3	5	5	5	5	5	5	5	3	3	5	4	5	4	1	1	1	2	4	2	1	2	3	2	1
614	1	2	2	3	3	3	3	4	4	5	1	1	1	1	1	1	5	3	5	3	5	3	1	2	1	2	3	1	1	1	1	1	1
620	1	2	2	1	1	4	4	1	1	2	2	2	2	2	1	1	2	1	5	1	5	1	0	2	1	2	1	1	1	2	1	2	1
623	1	2	2	3	2	3	3	3	3	5	5	1	1	1	4	4	4	3	5	4	5	4	1	1	1	2	3	1	1	2	1	1	1
626	1	2	2	3	2	4	3	3	2	4	4	4	6	5	4	5	4	4	5	3	5	4	0	2	1	2	4	2	1	2	1	1	1
627	2	2	2	3	4	3	2	4	4	2	2	3	3	2	1	1	3	3	5	4	5	4	1	2	1	2	3	1	1	1	1	1	1
630	2	2	2	4	4	2	2	3	3	1	5	5	1	5	1	5	3	3	5	2	5	4	1	2	1	2	1	1	1	2	3	1	1
631	1	2	2	1	1	4	4	1	1	2	2	2	2	2	2	2	5	3	5	4	5	4	0	2	1	2	2	1	1	2	1	2	1
632	2	2	2	3	3	3	3	3	3	5	5	5	1	4	4	4	4	3	5	4	5	4	0	2	1	2	4	1	1	2	1	2	1
637	1	2	2	2	2	4	3	2	3	4	4	4	3	4	4	4	4	3	5	4	5	4	0	2	1	2	3	1	1	1	1	1	1
640	1	2	2	2	2	2	2	2	2	3	3	3	3	3	3	3	5	4	5	4	5	4	0	2	1	2	3	2	2	1	1	2	1
642	2	2	2	3	3	3	3	3	3	3	1	1	1	3	5	5	2	3	5	2	5	3	1	2	1	2	4	2	2	2	1	1	1
643	1	2	2	3	3	3	2	3	3	2	1	1	5	4	1	1	4	2	5	4	5	4	1	2	1	2	2	1	1	1	1	2	1
648	2	2	2	4	4	2	3	4	4	1	1	1	5	5	1	5	4	3	5	4	5	4	1	2	1	2	3	1	1	1	1	1	2
649	1	2	2	3	2	4	3	1	3	3	4	4	6	5	5	5	4	3	5	2	5	3	0	2	1	2	3	1	2	2	1	2	1
651	2	2	2	1	3	4	4	3	2	5	5	5	6	5	4	4	5	3	5	3	5	4	0	1	1	2	4	1	1	1	1	2	1
652	2	2	2	1	1	4	4	1	1	2	2	2	2	2	2	2	2	1	5	1	5	1	0	2	1	2	3	1	1	1	1	2	1
654	1	2	2	1	1	3	3	1	3	3	2	2	1	5	1	5	5	3	5	3	5	3	0	2	1	2	3	1	1	1	1	2	1
655	2	2	2	3	3	3	2	3	3	1	1	1	6	2	1	1	4	3	5	3	5	3	1	2	1	2	3	2	2	2	1	2	1
656	2	2	2	3	3	3	3	3	3	4	4	4	6	4	4	4	4	2	5	2	5	3	0	2	1	2	1	1	1	2	1	1	1
660	2	2	2	1	1	3	4	1	1	2	2	2	6	2	2	2	1	5	3	5	1	1	0	2	1	1	4	2	2	2	1	2	1
663	1	2	2	3	3	3	2	4	4	5	1	1	6	1	1	1	3	2	5	4	5	4	1	2	1	2	5	1	2	2	2	2	1
666	1	2	2	2	1	4	4	1	2	3	5	5	1	5	1	1	1	5	2	5	1	3	0	2	1	1	5	1	2	2	1	2	1
667	2	2	2	3	4	3	2	3	3	1	1	1	1	1	5	5	4	3	5	3	5	3	1	2	1	2	1	1	1	1	3	1	1
669	2	2	2	3	2	3	3	3	3	3	3	5	5	5	5	5	4	2	5	4	5	4	0	1	1	2	3	1	1	2	1	2	1
670	2	2	2	2	3	3	3	3	3	5	4	5	6	4	4	4	4	3	5	3	5	3	0	1	1	2	2	1	1	1	1	2	1
673	1	2	2	2	2	4	4	3	3	2	4	4	6	4	2	4	3	5	5	5	5	3	0	2	1	2	4	1	2	2	3	2	1
678	1	2	2	1	1	4	4	1	1	2	2	2	2	1	1	1	5	3	5	1	5	4	0	2	1	2	3	1	1	2	1	2	1
680	2	2	2	3	3	3	3	3	3	4	4	4	4	4	4	4	5	2	5	4	5	4	0	1	1	2	2	1	1	1	1	1	1
682	2	2	2	4	4	2	2	4	4	5	1	1	3	3	5	5	5	2	5	3	5	4	1	1	1	2	4	1	1	1	1	1	1
685	1	2	2	3	3	4	3	2	2	1	2	1	6	1	1	2	4	3	5	4	5	4	0	2	1	2	4	1	2	2	1	2	1
686	2	2	2	3	3	4	3	4	4	1	1	5	1	1	5	5	5	3	5	5	5	4	1	1	1	2	4	1	1	1	1	2	1
690	2	2	2	2	1	3	3	3	3	2	3	4	3	4	1	1	4	2	5	2	5	3	0	2	1	2	3	1	1	2	1	2	1
694	1	2	2	3	3	3	3	3	3	5	5	5	6	5	4	4	3	2	5	2	5	4	0	2	1	2	5	1	1	2	1	2	1
695	2	2	2	4	4	3	3	3	4	1	1	1	1	4	1	1	4	2	5	5	5	4	1	1	1	2	2	1	1	1	1	1	1
696	2	2	2	3	3	4	4	2	2	5	4	4	6	4	3	3	3	5	5	4	5	4	0	2	1	2	4	1	1	2	1	2	1
697	1	2	2	1	3	3	4	3	3	4	1	1	1	1	1	1	1	5	3	5	3	4	0	2	1	1	4	1	2	2	1	2	1
699	2	2	2	2	2	3	2	3	3	5	5	5	5	5	4	4	5	3	5	4	5	4	0	2	2	2	1	1	1	1	3	2	1
700	2	2	2	4	4	3	3	4	3	1	1	1	1	1	5	5	4	3	5	4	5	4	1	2	1	2	2	2	1	1	1	2	1
702	2	2	2	3	3	3	3	3	3	5	5	5	5	5	1	1	5	4	5	4	5	4	1	1	1	2	2	1	1	1	1	1	1
705	2	2	2	4	4	3	3	4	4	5	1	1	6	5	4	4	2	4	5	4	5	4	1	1	1	2	4	2	2	2	3	2	1
706	2	2	2	2	2	2	2	3	4	5	1	1	6	1	5	5	4	3	5	3	5	3	1	2	1	2	2	1	1	1	1	2	1
707	2	2	2	2	3	3	2	3	2	5	4	5	5	5	1	5	4	4	5	3	5	3	1	2	1	2	1	1	1	2	1	2	1
710	2	2	2	3	2	2	2	3	3	4	3	4	4	4	1	5	4	2	5	4	5	4	0	2	1	2	3	1	1	1	1	2	1
711	1	2	2	3	2	3	3	3	3	5	5	1	5	5	4	4	1	5	3	5	4	4	1	2	1	1	4	1	1	1	1	2	1
712	1	2	2	1	1	3	3	3	3	5	1	1	1	1	1	1	5	3	5	4	5	4	1	2	1	2	2	1	1	2	1	2	1
713	1	2	2	1	2	4	4	2	2	3	3	2	3	1	2	3	2	2	5	3	5	3	0	2	1	2	2	1	1	1	1	1	1
717	2	2	2	2	2	3	3	3	3	5	1	1	4	5	1	1	3	3	5	3	5	3	0	2	1	2	4	1	2	2	1	2	2
718	2	2	2	3	3	3	3	4	4	1	1	1	5	2	5	5	5	3	5	3	5	4	1	2	1	2	4	1	2	2	1	2	1
719	1	2	2	1	3	3	3	3	4	2	1	5	4	1	4	4	5	2	5	4	5	4	1	2	1	2	2	1	1	1	1	2	1
720	1	2	2	2	3	3	2	3	4	5	3	3	1	4	4	4	3	3	5	3	5	4	1	2	1	2	1	1	1	1	1	1	2
721	1	2	2	4	3	2	2	3	3	1	1	1	1	1	1	1	3	3	5	3	5	4	1	2	1	2	3	1	1	1	1	1	1
722	2	2	2	3	1	3	2	3	3	4	4	4	4	4	4	4	2	1	5	3	5	3	0	1	1	2	1	1	1	2	1	2	1
724	2	2	2	3	3	3	2	3	3	1	1	1	1	1	4	4	5	3	5	4	5	4	0	2	1	2	3	1	1	2	1	2	1
725	2	2	2	2	2	3	3	2	2	5	1	5	5	5	1	1	4	3	5	4	5	4	0	1	1	2	3	1	1	2	1	1	1
730	2	2	2	1	2	4	3	1	1	2	1	3	3	4	2	2	4	3	5	2	5	3	0	2	1	2	4	1	1	1	1	2	1
740	1	2	2	1	1	4	4	1	1	2	1	1	6	2	2	2	3	3	5	3	5	4	0	2	1	2	5	1	2	1	2	2	1
741	1	2	2	3	3	4	4	3	3	5	1	1	1	1	5	1	4	3	5	3	5	4	0	2	1	2	5	1	2	1	2	2	1
742	2	2	2	3	4	3	3	4	4	4	1	1	1	5	1	1	4	3	5	4	5	4	1	2	1	2	5	1	1	1	2	2	1
747	2	2	2	3	2	3	3	3	3	4	1	1	5	5	4	4	3	5	5	2	5	4	1	2	1	2	5	1	1	2	2	2	1
748	1	2	2	2	2	2	2	3	3	1	1	1	1	5	1	1	4	2	5	5	5	4	1	2	1	2	5	2	1	2	2	2	1
752	1	2	2	2	2	3	2	4	3	5	1	1	1	4	1	1	2	3	5	4	5	4	0	2	1	2	5	2	1	2	2	2	1
756	2	2	2	3	3	3	3	3	3	5	3	4	4	4	4	4	4	3	5	4	5	4	1	2	2	2	3	1	1	1	3	1	2
757	2	2	2	3	4	3	4	3	3	4	1	1	6	5	4	4	3	5	5	5	5	4	1	1	1	2	5	1	1	1	2	1	1
758	2	2	2	1	1	4	4	1	1	3	2	2	6	1	1	1	3	2	5	3	5	3	0	1	1	2	5	1	1	1	2	2	1
759	2	2	2	2	1	3	3	3	3	5	1	1	1	5	1	1	4	2	5	3	5	4	1	2	1	2	3	1	1	2	1	2	1
760	1	2	2	3	4	3	2	3	4	2	4	4	2	2	5	5	4	4	5	4	5	4	1	2	1	2	3	1	1	2	1	1	1
761	2	2	2	3	3	2	2	3	3	3	5	1	6	4	4	4	3	1	5	4	5	4	1	1	1	2	5	1	2	1	2	2	1
762	2	2	2	3	4	2	2	3	3	2	4	1	1	4	1	1	3	3	5	2	5	4	1	2	1	2	5	1	1	2	2	2	1
763	2	2	2	3	1	4	3	1	3	4	4	4	3	3	1	5	4	3	5	3	5	3	0	1	1	2	2	1	1	1	1	1	1
766	2	2	2	4	4	3	3	4	4	5	1	5	3	3	4	5	3	3	5	1	5	1	1	2	1	2	4	2	2	2	2	1	1
768	2	2	2	3	3	4	4	3	3	3	3	4	4	4	3	3	4	3	5	4	5	4	0	2	1	2	5	1	1	1	1	1	1
769	2	2	2	3	3	3	3	3	4	4	1	1	5	1	1	1	3	2	5	2	5	4	1	1	1	2	5	1	2	2	2	2	1
776	2	2	2	3	3	3	3	3	3	1	1	1	1	1	5	5	3	5	5	4	5	4	1	2	1	2	2	1	1	1	1	1	2
777	1	2	2	3	3	2	2	3	3	4	4	3	3	5	1	1	4	3	5	3	5	3	1	2	1	2	5	1	1	2	2	2	1
778	1	2	2	1	1	4	4	1	1	3	2	2	2	4	4	4	3	2	5	1	5	1	0	2	1	2	4	1	1	1	1	2	1
780	2	2	2	1	1	4	2	2	2	3	5	1	5	5	5	5	4	2	5	3	5	4	0	2	1	2	1	1	1	1	1	2	1
781	1	2	2	3	3	3	4	3	3	5	5	5	6	5	4	4	5	1	5	4	5	4	1	2	1	2	3	1	1	2	1	2	1
782	2	2	2	2	3	2	4	3	3	5	5	4	5	1	4	4	3	3	5	2	5	4	0	1	1	2	5	1	1	1	2	2	1
785	2	2	2	1	1	4	4	1	1	2	2	2	2	2	2	2	3	2	5	2	5	2	0	2	1	2	4	1	1	1	1	2	1
787	1	2	2	1	3	3	3	3	3	1	1	1	5	1	5	5	4	2	5	4	5	4	1	2	1	2	2	2	1	2	1	1	1
790	2	2	2	1	2	4	4	3	3	4	1	4	4	4	3	3	3	3	5	4	5	4	1	1	1	2	5	1	1	2	3	2	1
791	2	2	2	3	4	1	1	3	3	2	4	4	6	5	2	3	2	2	5	5	5	1	0	2	1	2	4	2	2	2	1	2	1
792	2	2	2	4	3	3	3	4	4	5	1	1	6	1	1	1	5	4	5	4	5	4	1	2	1	2	5	1	2	2	2	2	1
793	2	2	2	3	1	3	3	3	4	1	1	1	1	1	4	1	5	3	5	3	5	4	1	2	1	2	5	1	2	1	1	1	1
794	2	2	2	1	1	2	2	3	3	3	3	3	4	4	4	4	3	2	5	2	5	3	0	2	1	2	4	1	1	1	1	2	1
795	1	2	2	2	2	4	3	2	2	5	3	3	3	5	1	5	4	3	5	4	5	4	0	2	1	2	2	1	1	2	1	1	1
796	1	2	2	3	3	2	1	3	3	3	4	3	5	3	4	5	3	2	5	3	5	4	1	2	1	2	3	1	2	2	1	2	1
797	2	2	2	1	3	3	3	3	3	4	3	4	4	4	3	3	5	3	5	4	5	4	0	1	1	2	3	1	2	1	1	2	1
799	2	2	2	3	3	4	3	3	4	5	1	1	1	1	1	1	4	3	5	3	5	4	1	1	1	2	2	1	1	2	1	1	1
800	1	2	2	1	1	4	4	2	2	3	2	3	6	3	2	2	2	5	5	5	5	2	0	2	1	2	5	1	1	1	2	2	1
801	1	2	2	3	3	2	2	3	4	2	1	5	4	4	1	1	3	3	5	3	5	4	1	2	1	2	3	1	1	1	1	2	1
803	1	2	2	3	3	2	2	4	4	5	1	5	5	5	4	5	3	2	5	3	5	3	1	1	1	2	1	1	1	1	1	2	1
808	1	2	2	3	3	2	3	4	3	4	5	5	4	5	5	5	4	3	5	4	5	4	1	1	1	2	4	1	1	2	1	1	1
809	2	2	2	3	3	4	2	3	3	1	5	5	5	5	5	4	5	4	5	4	5	4	1	1	1	2	2	1	1	1	1	1	2
810	1	2	2	1	3	3	3	3	3	5	1	5	1	5	1	5	4	3	5	3	5	3	0	2	1	2	5	1	2	2	1	2	1
811	2	2	2	4	4	2	2	4	4	1	1	1	1	4	1	1	4	3	5	3	5	4	1	1	1	2	1	1	1	1	1	2	1
814	1	2	2	3	3	3	3	3	3	5	1	1	6	5	1	1	4	4	5	3	5	3	1	2	1	2	5	1	2	2	2	2	1
815	2	2	2	1	1	4	4	1	1	2	2	2	2	2	2	2	2	1	5	1	5	1	0	2	1	2	3	1	1	1	1	2	1
817	2	2	2	1	2	3	4	2	3	4	5	5	5	5	1	1	4	3	5	3	5	3	0	2	1	2	2	1	1	2	3	1	1
818	2	2	2	2	2	3	3	3	3	5	1	1	2	5	4	4	4	4	5	3	5	4	0	2	1	2	1	1	1	1	3	1	1
820	2	2	2	3	4	3	3	4	4	5	1	1	1	1	1	1	5	2	5	4	5	4	1	2	1	2	4	1	1	2	1	2	1
822	1	2	2	1	3	3	3	2	3	3	3	3	4	3	2	2	4	3	5	4	5	3	1	2	1	2	5	1	2	2	2	2	1
825	1	2	2	4	4	3	2	4	4	1	1	5	1	1	5	5	5	3	5	3	5	3	1	1	1	2	3	1	1	1	1	2	1
827	2	2	2	1	2	4	4	3	3	4	3	3	6	4	3	3	3	3	5	2	5	4	0	2	1	2	3	2	2	2	1	2	1
828	2	2	2	1	2	4	4	2	2	5	4	5	3	2	1	5	4	2	5	3	5	4	0	1	1	2	3	1	2	2	1	2	1
832	2	2	2	1	1	4	4	1	1	2	2	2	2	2	1	1	5	3	5	4	5	4	0	2	1	2	3	1	1	1	1	1	2
833	2	2	2	3	2	3	3	3	3	1	1	1	1	1	1	1	5	3	5	4	5	4	0	2	1	2	2	1	1	1	1	1	1
834	2	2	2	2	2	4	3	2	3	5	1	1	4	4	1	1	4	3	5	4	5	4	0	2	1	2	4	1	1	1	1	2	1
835	2	2	2	1	2	4	3	1	1	2	1	3	3	4	2	2	4	3	5	2	5	3	0	2	1	2	4	1	1	1	1	2	1
837	1	2	2	2	2	2	2	3	3	1	1	1	1	5	1	1	4	2	5	5	5	4	1	2	1	2	5	2	1	2	2	2	1
838	1	2	2	3	2	4	2	3	4	4	4	3	6	4	3	3	3	2	5	2	5	4	1	2	1	2	5	1	2	1	2	2	1
839	1	2	2	3	3	2	1	4	3	2	1	1	6	5	5	5	5	3	5	4	5	4	1	1	1	2	4	1	1	2	2	2	1
845	1	2	2	2	2	2	2	3	3	1	1	1	1	5	1	1	4	2	5	5	5	4	1	2	1	2	5	2	1	2	2	2	1
846	1	2	2	2	3	2	3	3	4	5	4	1	4	4	5	4	2	2	5	3	5	3	1	2	1	2	5	1	1	2	2	2	1
847	2	2	2	2	3	3	3	3	4	2	2	2	4	4	4	4	4	3	5	3	5	4	1	2	1	2	4	1	1	1	1	1	1
848	1	2	2	1	1	3	4	1	1	2	2	2	6	2	2	2	1	5	3	5	4	4	0	2	1	1	2	1	1	2	1	1	1
849	1	2	2	1	1	3	4	3	3	4	4	4	5	4	3	4	4	3	5	3	5	4	0	2	1	2	2	1	1	1	1	2	1
853	2	2	2	3	3	2	2	4	4	5	5	4	5	5	5	5	2	2	5	2	5	2	1	2	1	2	1	1	2	2	3	2	1
854	2	2	2	3	2	4	3	3	3	4	4	4	4	4	2	2	4	3	5	1	5	3	0	2	1	2	5	2	1	1	1	2	1
855	2	2	2	3	3	3	3	3	3	5	5	5	1	1	4	4	4	2	5	3	5	3	1	2	2	2	2	1	1	1	1	1	1
856	1	2	2	3	3	1	1	3	3	1	1	5	5	4	1	4	4	4	5	4	5	4	1	2	1	2	1	1	1	1	3	1	1
857	2	2	2	2	2	2	2	3	3	4	1	1	1	5	1	1	4	3	5	4	5	4	1	2	1	2	3	2	1	1	1	1	1
858	1	2	2	2	3	2	2	3	4	1	1	1	1	1	1	1	5	3	5	3	5	4	1	2	1	2	3	1	1	1	1	1	2
859	1	2	2	1	2	2	2	3	4	2	2	1	5	3	4	5	4	5	5	5	5	4	0	2	1	2	3	1	1	2	1	1	1
861	1	2	2	4	4	4	2	3	3	5	1	5	6	5	5	1	4	2	5	2	5	3	1	2	1	2	2	1	1	2	1	1	1
862	1	2	2	3	3	3	3	3	3	5	5	5	5	5	5	5	4	3	5	3	5	3	1	1	1	2	3	1	1	2	1	2	1
864	1	2	2	2	4	3	2	3	3	1	1	1	6	1	5	1	5	1	5	4	5	4	1	2	1	2	3	1	2	1	1	2	1
867	2	2	2	1	1	2	2	3	3	3	3	3	4	4	4	4	3	2	5	2	5	3	0	2	1	2	4	1	1	1	1	2	1
868	1	2	2	3	1	2	1	3	4	4	1	1	4	5	3	4	3	3	5	4	5	4	1	2	1	2	3	1	1	2	1	1	1
870	2	2	2	3	3	3	3	4	4	1	1	1	5	4	5	5	5	2	5	4	5	4	1	2	1	2	2	1	1	1	1	1	1
871	2	2	2	2	2	3	3	3	3	5	4	4	4	5	4	4	4	2	5	2	5	2	0	2	1	2	5	1	1	1	2	2	1
872	2	2	2	2	2	3	3	2	3	3	3	1	1	1	1	1	5	2	5	3	5	4	0	2	1	2	1	1	1	1	1	2	1
873	1	2	2	2	3	2	3	4	3	5	1	4	1	1	1	1	4	3	5	3	5	2	0	1	1	2	4	1	1	1	1	1	1
874	1	2	2	1	2	2	2	3	3	4	5	5	4	5	5	1	3	1	5	2	5	3	0	2	1	2	4	1	1	1	1	2	1
875	1	2	2	3	3	2	2	3	2	4	2	4	5	5	4	4	5	3	5	2	5	2	0	2	2	2	1	1	1	1	1	2	1
876	2	2	2	2	4	3	3	3	4	2	1	1	6	1	1	4	1	5	1	5	4	4	1	2	2	1	3	2	2	1	3	1	1
877	2	2	2	2	1	1	1	3	3	5	1	5	1	1	1	1	3	3	5	3	5	3	0	2	1	2	2	1	1	1	1	1	1
879	2	2	2	3	3	4	4	4	4	1	1	1	5	5	5	5	2	1	5	1	5	4	0	2	1	2	3	1	2	1	1	2	1
880	1	2	2	1	1	4	4	2	2	2	1	3	6	5	2	3	5	3	5	2	5	3	0	1	1	2	2	1	1	1	1	2	1
881	2	2	2	1	3	3	3	3	1	1	4	4	4	4	5	5	5	3	5	4	5	4	1	2	1	2	2	1	1	1	1	2	1
882	1	2	2	3	4	3	2	4	4	1	1	1	1	3	1	1	2	2	5	3	5	2	1	2	1	2	3	1	1	1	1	2	1
883	1	2	2	1	1	3	3	2	2	3	2	2	4	5	3	3	3	2	5	2	5	2	0	2	1	2	1	1	1	1	1	2	1
884	1	2	2	1	1	4	3	1	1	2	2	2	2	2	2	2	2	1	5	1	5	1	0	2	1	2	1	1	1	2	1	2	1
885	1	2	2	3	3	2	2	3	4	5	5	5	5	5	5	5	5	3	5	3	5	4	1	1	1	2	4	1	1	1	1	2	1
886	1	2	2	3	4	3	2	4	4	3	5	5	1	1	1	5	3	3	5	4	5	3	1	2	1	2	5	1	1	2	2	2	1
887	2	2	2	1	1	4	4	1	1	2	2	2	3	4	2	2	1	5	2	5	3	3	0	2	1	1	1	1	2	2	1	2	1
894	1	2	2	3	3	3	2	3	2	2	3	2	5	5	5	5	1	5	3	5	3	3	1	1	1	1	3	1	1	2	1	1	1
895	2	2	2	2	3	3	3	3	3	5	1	5	4	4	4	4	4	2	5	3	5	3	1	2	1	2	3	1	1	1	1	2	1
896	1	2	2	3	3	2	2	1	3	5	5	1	1	1	1	1	1	5	2	5	3	4	0	2	1	1	4	1	1	1	1	2	1
899	1	2	2	1	1	4	4	1	3	3	3	3	2	2	1	1	2	1	5	2	5	2	0	2	1	2	4	1	1	1	1	2	1
900	2	2	2	3	3	3	3	3	3	4	4	4	4	4	4	4	2	1	5	1	5	3	0	2	1	2	1	1	1	2	1	2	1
903	2	2	2	1	3	3	3	3	4	1	4	5	1	1	5	1	3	3	5	4	5	4	1	2	1	2	2	1	1	1	1	2	1
904	1	2	2	1	1	4	3	2	2	3	4	4	6	3	3	3	4	2	5	1	5	4	0	2	1	2	3	2	2	1	1	2	1
907	2	2	2	3	3	3	3	3	1	4	4	4	4	4	4	4	4	3	5	3	5	3	0	1	1	2	2	1	1	2	1	2	1
908	2	2	2	2	4	3	3	4	3	5	1	5	5	4	1	1	4	4	5	4	5	4	1	2	1	2	1	1	1	2	1	1	1
909	2	2	2	2	3	3	3	1	1	4	4	4	4	4	3	3	4	3	5	4	5	4	0	1	1	2	3	2	2	2	1	2	1
910	1	2	2	4	4	4	4	4	4	1	1	3	3	1	1	2	4	2	5	3	5	3	1	2	1	2	5	1	1	1	1	1	2
911	2	2	2	3	2	3	3	3	1	5	1	1	4	5	4	4	4	3	5	3	5	3	1	1	1	2	4	1	1	2	1	2	1
912	2	2	2	4	3	3	3	4	3	4	2	5	4	4	5	5	4	3	5	4	5	4	1	2	1	2	4	1	1	1	1	1	2
913	2	2	2	3	3	3	3	3	3	5	5	5	1	1	4	4	4	2	5	3	5	3	1	2	2	2	2	1	1	1	1	1	1
914	2	2	2	1	1	4	3	2	2	1	1	1	1	5	1	1	3	3	5	3	5	3	0	1	1	2	5	1	1	1	2	1	1
915	1	2	2	4	3	3	3	4	4	1	1	1	2	2	1	1	5	1	5	1	5	3	1	2	1	2	3	1	1	1	1	2	1
919	1	2	2	3	3	3	3	3	3	4	4	5	4	3	5	5	4	3	5	4	5	4	1	1	1	2	3	1	1	1	1	2	1
923	2	2	2	3	3	4	4	2	2	5	4	4	6	4	3	3	3	5	5	4	5	4	0	2	1	2	4	1	1	2	1	2	1
925	2	2	2	3	3	3	3	3	3	4	4	5	5	4	5	4	5	3	5	4	5	4	1	2	1	2	1	1	1	2	1	1	2
926	1	2	2	4	3	3	3	4	4	1	1	1	2	2	1	1	5	1	5	1	5	3	1	2	1	2	3	1	1	1	1	2	1
927	1	2	2	4	4	3	3	3	3	1	1	1	6	2	4	4	5	4	5	4	5	4	1	2	2	2	1	2	2	2	3	1	2
930	2	2	2	1	1	3	4	2	3	4	5	4	5	3	2	2	4	3	5	2	5	4	0	1	1	2	3	1	1	2	1	1	1
931	1	2	2	2	1	4	3	3	3	4	4	4	4	4	4	4	4	3	5	3	5	3	0	2	1	2	3	1	1	2	1	2	1
935	1	2	2	2	1	4	4	2	3	4	2	1	1	5	1	1	1	5	1	5	2	2	0	2	1	1	5	1	1	1	1	2	1
936	2	2	2	1	2	4	3	3	3	4	4	4	6	4	2	2	4	3	5	3	5	3	0	1	1	2	3	1	1	1	1	1	1
937	2	2	2	1	2	3	3	1	2	3	4	4	4	3	2	2	4	3	5	3	5	4	0	2	1	2	4	2	1	2	1	1	1
939	1	2	2	2	2	2	2	3	3	1	1	1	1	5	1	1	4	2	5	5	5	4	1	2	1	2	5	2	1	2	2	2	1
940	2	2	2	1	1	2	3	3	3	4	3	5	1	1	1	1	2	2	5	1	5	3	0	2	1	2	5	1	1	1	2	1	1
942	2	2	2	4	4	3	3	4	4	1	1	1	6	5	1	1	5	3	5	4	5	4	1	1	2	2	1	1	1	2	1	1	1
945	1	2	2	1	1	4	4	2	2	2	2	2	2	4	4	4	3	2	5	2	5	3	0	2	1	2	3	1	1	1	1	2	1
951	1	2	2	1	1	4	4	2	2	2	2	2	6	2	2	2	5	3	5	4	5	4	0	2	1	2	3	1	2	2	1	2	1
961	2	2	2	2	1	3	3	2	3	5	1	1	1	1	1	1	3	2	5	2	5	4	0	2	1	2	3	1	1	1	1	2	1
968	2	2	2	4	3	3	3	3	3	5	1	3	1	4	4	1	4	4	5	3	5	4	0	2	1	2	2	2	1	2	1	1	1
969	1	2	2	3	3	4	3	3	3	5	3	4	5	5	4	4	5	2	5	3	5	3	0	2	1	2	3	1	1	1	1	2	1
975	1	2	2	1	1	4	4	1	1	4	5	5	6	5	5	5	3	2	5	1	5	4	0	2	2	2	2	2	2	2	3	1	1
977	1	2	2	1	4	3	2	3	4	3	2	1	1	4	5	5	4	5	5	3	5	4	0	2	1	2	4	1	1	2	1	2	1
980	2	2	2	1	1	4	4	1	1	5	2	2	3	2	2	2	2	1	5	2	5	2	0	2	1	2	4	1	1	1	3	2	1
981	2	2	2	4	4	3	2	4	4	1	1	1	1	1	1	1	4	3	5	4	5	4	1	2	1	2	2	1	1	1	1	1	1
982	2	2	2	2	1	4	4	1	1	4	4	4	6	4	2	2	5	3	5	4	5	4	0	2	1	2	5	2	1	1	2	2	1
985	1	2	2	3	3	3	3	3	3	1	1	1	3	4	1	1	2	2	5	3	5	3	0	1	1	2	2	1	1	2	1	1	1
989	1	2	2	2	3	3	3	3	3	4	5	4	4	4	3	4	4	2	5	3	5	4	0	1	1	2	2	1	2	2	1	2	1
993	2	2	2	1	2	4	4	3	2	4	4	4	1	1	4	4	2	3	5	1	5	3	0	2	1	2	1	1	1	1	1	2	1
995	1	2	2	4	4	3	2	4	3	5	5	1	1	5	5	5	4	3	5	2	5	2	1	2	1	2	3	1	1	1	1	1	1
998	2	2	2	3	3	3	3	3	3	5	4	4	4	4	4	4	5	3	5	4	5	4	1	1	1	2	1	1	1	2	1	1	1
999	1	2	2	1	1	3	3	3	3	5	1	1	4	5	3	5	4	3	5	3	5	4	0	2	1	2	2	1	1	2	1	1	1
1000	2	2	2	1	1	4	4	1	1	2	2	2	6	1	1	1	2	1	5	1	5	1	0	2	1	2	4	1	1	2	1	2	1
1003	2	2	2	1	1	4	3	3	2	4	2	5	2	3	5	1	4	3	5	3	5	3	0	1	1	2	3	1	1	1	1	2	1
1004	1	2	2	1	1	4	3	2	2	2	2	2	5	3	3	3	4	2	5	5	5	4	0	2	1	2	4	1	2	1	1	2	1
1006	2	2	2	3	3	4	4	2	2	5	4	4	6	4	3	3	3	5	5	4	5	4	0	2	1	2	4	1	1	2	1	2	1
1008	2	2	2	3	4	3	3	4	4	1	4	5	5	3	5	5	5	5	5	5	5	4	1	1	1	2	4	1	1	1	1	2	1
1009	2	2	2	3	3	3	3	3	3	5	4	5	5	5	1	1	4	3	5	3	5	4	1	1	1	2	2	1	1	1	1	1	1
1012	2	2	2	2	1	3	3	3	3	2	4	4	6	5	2	4	4	4	5	4	5	4	0	2	2	2	1	2	2	2	3	1	1
1020	2	2	2	2	1	3	4	3	2	1	1	1	6	1	1	5	5	3	5	4	5	4	0	2	1	2	3	1	1	1	1	1	1
1021	2	2	2	4	4	3	3	4	4	1	1	1	1	1	1	1	5	4	5	4	5	4	1	1	1	2	3	1	1	1	1	1	1
1022	1	2	2	1	2	3	3	2	3	5	1	1	5	5	4	3	5	3	5	4	5	4	0	2	1	2	3	1	1	2	1	2	1
1023	2	2	2	1	1	4	4	1	1	3	2	2	6	2	2	2	4	1	5	2	5	2	0	2	2	2	3	1	1	2	1	1	1
1025	2	2	2	3	2	3	3	3	3	5	5	5	5	5	5	4	4	2	5	4	5	4	0	1	1	2	4	1	1	1	2	2	1
1028	2	2	2	2	2	3	2	2	2	3	2	1	1	4	1	1	3	4	5	2	5	3	1	1	2	2	3	1	1	1	1	2	1
1029	2	2	2	1	1	4	4	1	1	2	2	2	2	2	2	2	3	2	5	2	5	2	0	1	2	2	4	1	1	1	1	2	1
1032	1	2	2	3	4	3	4	4	3	1	1	1	1	1	1	1	4	3	5	4	5	4	0	2	1	2	3	1	1	1	1	2	1
1038	2	2	2	3	3	3	3	3	3	1	1	1	1	1	1	1	4	3	5	3	5	4	1	2	1	2	3	1	1	1	1	1	2
1044	2	2	2	3	4	3	3	3	3	1	1	1	6	5	5	5	3	2	5	3	5	4	1	1	1	2	1	1	1	1	1	1	1
1045	1	2	2	2	2	3	3	2	3	5	1	1	6	3	3	5	5	4	5	4	5	4	0	2	1	2	3	1	1	1	1	1	1
1054	1	2	2	1	1	3	3	2	2	4	1	1	1	1	3	3	4	3	5	2	5	4	0	1	1	2	4	1	2	1	1	2	1
1059	2	2	2	4	4	3	3	4	4	1	1	1	1	1	1	1	4	3	5	3	5	4	1	2	2	2	1	1	1	1	1	1	1
1062	2	2	2	1	1	3	3	1	1	2	1	1	1	1	1	1	4	5	5	5	5	3	0	2	1	2	3	1	1	1	1	2	1
1063	1	2	2	3	1	4	4	2	2	1	1	1	1	1	1	5	4	2	5	3	5	4	0	2	1	2	2	1	1	1	1	2	1
1065	2	2	2	2	2	3	4	2	2	4	1	1	1	1	1	1	3	4	5	4	5	4	0	1	1	2	3	1	1	2	1	1	1
1067	2	2	2	1	1	3	4	2	2	3	2	2	6	1	2	2	3	2	5	2	5	2	0	2	2	2	1	1	1	2	3	1	1
1068	2	2	2	2	2	3	2	3	3	5	4	4	4	4	4	5	3	2	5	3	5	4	1	2	1	2	5	1	1	1	1	2	1
1069	1	2	2	4	4	3	3	4	4	1	1	1	1	1	1	1	5	4	5	4	5	4	1	2	1	2	2	1	1	1	1	1	1
1071	2	2	2	1	3	3	3	3	3	4	4	4	4	4	4	4	4	3	5	3	5	3	0	2	1	2	3	1	1	1	1	2	1
1072	1	2	2	1	1	3	4	2	2	3	4	3	3	3	5	3	5	4	5	4	5	4	0	2	1	2	3	1	1	1	1	2	1
1074	1	2	2	3	3	3	2	3	3	4	5	1	5	5	5	4	4	3	5	2	5	4	0	2	1	2	2	1	1	1	1	2	2
1094	2	2	2	4	4	3	3	3	3	5	5	5	5	5	5	5	3	2	5	3	5	3	1	1	1	2	1	1	1	1	3	2	1
1097	2	2	2	1	1	3	3	3	3	2	2	2	6	4	4	4	4	5	5	5	5	4	0	2	1	2	4	2	1	2	1	2	1
1098	2	2	2	1	1	4	3	1	2	2	2	2	2	2	2	2	5	4	5	4	5	4	0	2	1	2	4	2	2	1	1	1	2
1099	1	2	2	3	3	2	3	4	3	4	1	1	3	1	1	1	5	3	5	3	5	4	1	2	1	2	3	1	1	2	1	1	1
1101	2	2	2	1	2	3	2	3	3	4	5	5	5	4	5	5	4	2	5	3	5	4	0	1	1	2	3	1	1	2	1	1	1
1105	1	2	2	3	3	2	3	4	3	4	5	5	4	5	5	5	4	3	5	4	5	4	1	1	1	2	4	1	1	2	1	1	1
1112	2	2	2	2	3	4	3	3	4	5	4	1	1	5	1	1	5	3	5	4	5	4	0	1	1	2	3	1	1	1	1	2	1
1114	1	2	2	3	3	4	4	4	4	5	5	1	1	1	4	5	4	3	5	2	5	4	0	1	1	2	4	1	2	2	1	1	1
1116	2	2	2	2	1	3	4	3	3	5	1	1	4	4	5	5	4	3	5	4	5	4	1	2	1	2	4	1	2	1	3	2	1
1117	2	2	2	3	3	3	3	3	3	1	1	1	1	1	4	4	5	3	5	4	5	4	1	1	1	2	2	1	1	1	1	2	1
1118	2	2	2	2	2	3	3	2	2	3	5	5	6	3	3	3	1	5	2	5	2	2	0	2	1	1	2	2	2	2	1	1	1
1120	2	2	2	3	3	2	3	3	3	5	5	1	1	4	5	5	5	5	5	3	5	4	1	2	1	2	3	1	1	1	1	2	1
1122	2	2	2	2	2	4	3	3	3	4	4	5	5	5	3	4	2	2	5	3	5	3	0	2	1	2	2	2	1	1	1	2	1
1124	2	2	2	3	4	3	3	4	4	1	4	5	5	3	5	5	5	3	5	3	5	4	1	1	1	2	4	1	1	1	1	2	1
1125	1	2	2	3	2	4	3	3	3	5	1	1	6	5	5	5	4	3	5	4	5	1	1	1	1	2	3	1	2	2	1	2	1
1126	1	2	2	3	2	2	2	4	4	1	1	1	5	1	5	5	4	2	5	4	5	4	1	1	1	2	5	1	1	2	2	1	1
1127	2	2	2	4	4	4	4	4	4	1	1	1	1	1	1	1	3	3	5	1	5	4	1	2	1	2	5	1	2	2	1	1	1
1128	1	2	2	2	2	4	3	2	3	3	4	4	6	4	3	4	3	3	5	3	5	4	0	2	1	2	4	2	2	2	1	2	1
1129	2	2	2	2	1	1	1	3	3	5	1	5	1	1	1	1	3	3	5	3	5	3	0	2	1	2	2	1	1	1	1	1	1
1130	2	2	2	4	4	3	3	3	3	1	1	1	5	1	5	5	5	3	5	3	5	4	0	1	1	2	4	1	2	2	1	1	1
1131	2	2	2	2	3	3	3	2	3	2	3	1	1	5	1	1	5	3	5	3	5	4	0	2	1	2	3	1	1	1	1	2	2
1134	1	2	2	4	4	2	2	3	3	5	5	5	1	4	5	5	3	2	5	3	5	3	1	2	1	2	1	1	1	1	3	2	1
1135	2	2	2	4	3	3	3	3	3	1	1	5	1	1	5	5	4	3	5	4	5	4	1	2	1	2	2	2	1	1	1	2	1
1138	1	2	2	3	3	3	3	3	3	3	4	4	1	5	1	4	1	5	3	5	2	3	0	2	1	1	4	1	1	1	1	2	1
1139	1	2	2	2	4	3	3	4	4	3	1	1	5	4	1	1	3	3	5	3	5	4	0	1	1	2	5	1	1	1	2	2	1
1140	2	2	2	3	3	4	4	3	3	3	2	3	4	4	2	3	1	5	3	5	3	4	0	2	1	1	2	1	1	1	1	2	1
1141	2	2	2	2	2	3	3	3	3	4	5	5	5	4	4	4	4	3	5	3	5	3	1	1	1	2	3	2	1	2	2	2	1
1142	1	2	2	1	1	4	4	1	1	1	2	2	4	4	2	2	5	2	5	1	5	4	0	2	1	2	5	1	1	1	3	2	1
1144	2	2	2	3	3	3	4	3	3	4	5	5	1	5	4	4	4	3	5	4	5	4	0	2	2	2	3	1	2	2	1	1	1
1147	2	2	2	3	3	3	3	4	4	5	5	5	4	5	5	5	4	5	5	4	5	4	1	1	1	2	1	1	1	1	3	1	1
1150	2	2	2	1	3	4	4	2	3	2	1	1	1	1	2	2	3	3	5	1	5	3	0	2	1	2	5	1	1	1	1	2	1
1157	2	2	2	2	3	3	3	3	3	4	4	4	4	4	3	3	4	3	5	3	5	3	0	1	1	2	4	1	1	1	1	1	1
1170	2	2	2	3	3	2	4	3	3	1	1	1	1	1	1	1	5	3	5	4	5	4	1	2	1	2	3	1	1	2	1	1	1
1171	2	2	2	3	3	3	2	3	4	4	2	3	5	5	1	5	5	3	5	4	5	4	1	1	1	2	2	1	1	2	1	1	1
1173	1	2	2	3	3	3	3	3	3	4	3	4	4	4	5	5	4	3	5	3	5	3	1	2	1	2	2	1	1	2	1	2	1
1175	2	2	2	4	4	1	1	1	3	4	4	4	4	4	4	4	4	1	5	3	5	3	0	2	1	2	1	1	1	1	3	2	1
1176	1	1	2	2	2	3	3	2	2	2	3	3	1	1	3	3	4	3	5	3	5	3	0	2	1	2	1	1	1	1	1	1	1
1178	2	2	2	2	2	3	3	2	3	3	3	3	4	4	1	1	5	3	5	4	5	4	0	2	1	2	4	2	2	1	1	2	1
1182	1	2	2	3	3	3	2	1	3	1	4	5	1	1	4	4	4	3	5	3	5	4	0	2	1	2	5	1	1	2	2	2	1
31	2	2	3	3	3	3	2	3	4	4	1	1	4	5	5	1	4	3	5	3	5	3	1	2	1	2	3	1	2	2	1	2	1
63	1	2	3	1	1	3	2	3	3	5	1	1	6	1	1	1	5	5	5	4	5	4	1	1	1	2	2	1	1	1	1	2	1
65	2	2	3	3	3	4	3	3	3	3	5	3	6	3	1	1	4	3	5	3	5	4	1	1	1	2	4	2	2	2	3	2	1
86	1	2	3	3	3	1	2	3	3	5	5	5	5	5	5	5	4	3	5	3	5	4	1	2	1	2	1	2	2	2	3	1	1
88	1	2	3	2	2	3	3	3	3	1	1	1	6	4	1	1	5	3	5	4	5	4	1	1	1	2	4	2	2	1	1	1	1
105	1	2	3	3	2	3	3	3	2	4	4	5	5	5	5	5	2	4	5	3	5	4	1	2	1	2	3	1	1	1	1	2	1
123	1	2	3	3	3	4	4	1	3	2	2	2	6	2	5	5	5	3	5	4	5	4	0	1	1	2	2	1	1	2	1	1	1
169	2	2	3	3	3	3	3	4	4	1	1	1	1	1	1	1	4	2	5	3	5	4	1	1	1	2	3	1	1	1	1	2	1
184	4	2	3	2	2	2	2	2	3	5	3	1	2	2	2	0	1	1	1	2	1	1
188	2	2	3	2	2	4	4	3	3	3	4	1	1	5	1	1	5	3	5	4	5	4	0	2	1	2	4	1	1	2	1	2	1
196	2	2	3	3	3	2	2	3	3	4	2	2	4	4	4	4	5	3	5	4	5	4	1	2	1	2	2	1	1	1	1	1	1
203	2	2	3	1	1	4	4	1	1	2	2	2	4	4	2	2	2	1	5	1	5	4	0	1	1	2	4	1	2	1	3	2	1
211	1	2	3	2	2	3	4	3	2	5	5	5	5	3	5	5	4	5	5	1	5	4	1	2	1	2	4	1	1	1	1	2	1
223	3	2	3	2	2	2	2	2	4	5	2	2	1	1	5	0	2	1	1	2	1	1
233	1	2	3	1	1	3	3	3	2	4	1	1	5	5	1	1	3	3	5	3	5	3	0	2	1	2	4	1	1	2	1	2	1
262	1	2	3	4	4	3	3	4	4	1	1	1	5	5	1	5	5	3	5	2	5	1	1	1	1	2	3	1	1	1	1	1	2
315	1	1	3	4	3	1	1	4	4	1	1	1	6	1	1	1	3	2	5	3	5	4	1	2	1	2	2	1	1	2	1	2	1
371	2	2	3	1	1	3	4	4	4	1	1	1	1	4	5	5	5	4	5	4	5	4	0	1	1	2	4	1	1	1	1	1	1
391	1	2	3	4	3	3	3	3	3	4	4	4	4	4	4	4	4	3	5	3	5	3	1	2	1	2	2	2	2	1	3	1	1
394	1	2	3	4	3	3	3	3	3	4	4	4	4	4	4	4	4	3	5	3	5	3	1	2	1	2	2	2	2	1	3	1	1
395	2	2	3	3	4	3	2	4	4	1	1	1	5	4	1	1	3	3	5	2	5	4	1	1	1	2	5	2	2	1	3	2	1
418	2	2	3	3	3	3	3	3	3	5	1	1	1	5	5	5	4	3	5	4	5	4	1	1	1	2	3	1	1	1	1	2	1
427	1	1	3	1	3	3	4	3	3	4	2	4	3	3	4	4	4	3	5	1	5	3	0	2	1	2	3	1	1	2	1	1	1
434	1	2	3	1	1	3	3	3	2	4	1	1	5	5	1	1	3	3	5	3	5	3	0	2	1	2	4	1	1	2	1	2	1
435	1	2	3	3	4	2	2	4	4	1	5	5	5	5	5	5	4	3	5	2	5	3	1	1	1	2	3	1	1	1	1	2	1
452	1	2	3	1	1	4	3	1	1	3	3	5	4	3	1	1	4	1	5	1	5	3	0	1	1	2	3	1	1	1	1	2	1
453	2	2	3	2	3	3	3	2	3	4	1	1	1	1	1	1	3	3	5	3	5	4	1	2	1	2	4	1	1	2	1	1	1
460	2	2	3	2	2	3	4	2	2	4	4	4	4	5	1	1	5	2	5	2	5	3	0	1	1	2	4	1	1	1	1	2	1
482	3	2	3	2	2	2	2	2	4	5	2	2	1	1	5	0	2	1	1	2	1	1
535	2	2	3	3	4	3	2	4	3	2	1	1	1	5	5	1	3	2	5	3	5	3	1	1	1	2	2	2	2	2	1	2	1
540	2	2	3	2	2	4	4	2	2	3	3	3	4	4	1	1	4	3	5	4	5	4	0	2	1	2	3	1	1	1	1	2	1
553	2	2	3	2	3	3	3	4	4	3	5	5	5	3	5	5	5	1	5	4	5	4	1	1	1	2	4	1	1	1	1	2	1
579	2	2	3	2	1	4	4	1	1	2	2	2	2	3	2	2	5	2	5	4	5	4	0	1	1	2	1	1	1	2	3	1	1
617	1	2	3	1	1	4	4	1	1	2	2	2	6	1	1	1	1	5	1	5	5	2	0	2	1	1	4	1	2	1	1	2	1
622	2	2	3	1	1	4	4	1	1	3	3	3	3	4	1	1	5	3	5	3	5	4	0	2	1	2	4	1	1	2	1	2	1
628	2	2	3	1	1	4	3	2	2	4	5	5	2	2	3	3	4	3	5	4	5	4	1	2	1	2	3	1	1	1	1	2	1
657	1	2	3	3	3	3	3	3	3	4	4	1	1	1	1	5	4	4	5	3	5	4	0	2	1	2	4	1	2	1	1	2	1
668	1	2	3	4	4	2	2	4	3	5	1	1	6	4	5	5	4	2	5	3	5	4	1	2	1	2	3	2	2	1	1	2	1
679	1	2	3	2	2	2	4	3	3	4	4	4	6	5	4	4	3	5	5	1	5	4	0	2	1	2	2	1	1	2	1	2	1
683	2	2	3	3	3	4	3	3	4	1	1	5	5	5	4	4	3	3	5	3	5	4	1	1	1	2	5	1	1	1	2	1	1
708	1	2	3	1	2	3	4	3	3	4	2	2	4	3	2	3	3	2	5	2	5	1	0	2	1	2	5	2	2	2	3	2	1
709	1	2	3	3	3	4	3	3	3	2	2	2	2	2	4	4	1	5	5	5	3	4	0	2	1	2	3	1	2	2	1	1	1
714	1	2	3	3	3	3	3	3	3	5	5	5	5	5	5	5	5	3	5	4	5	4	1	2	1	2	1	1	1	2	1	1	2
716	1	1	3	4	4	2	2	4	4	1	5	5	5	5	5	5	3	3	5	4	5	4	1	2	1	2	1	1	1	1	3	2	1
723	1	2	3	3	4	3	3	4	4	5	4	4	1	5	5	5	5	3	5	3	5	3	1	2	1	2	3	2	1	1	1	2	1
736	3	3	3	2	2	2	2	2	5	5	4	2	2	2	2	0	1	1	1	1	1	1
743	2	2	3	3	3	3	3	3	3	1	1	1	1	1	1	1	4	3	5	3	5	4	1	2	1	2	4	1	1	1	1	1	1
745	1	2	3	3	2	4	3	3	3	5	3	3	4	4	5	5	4	2	5	2	5	3	1	2	1	2	3	1	1	1	1	1	1
746	1	2	3	4	4	3	3	3	4	1	5	1	1	1	1	1	4	3	5	4	5	4	1	2	1	2	3	1	1	1	1	2	1
750	1	2	3	4	4	3	3	3	3	1	4	1	1	1	1	1	3	3	5	4	5	4	1	2	1	2	2	1	1	1	1	1	1
751	2	2	3	3	3	3	3	4	3	1	1	1	1	1	1	1	1	5	4	5	4	4	1	2	1	1	2	1	1	1	1	1	1
753	1	2	3	1	1	4	4	1	1	2	2	2	2	2	2	2	2	1	5	1	5	1	0	2	1	2	5	1	1	2	2	2	1
765	1	2	3	4	3	1	1	4	2	5	5	5	5	5	5	5	4	3	5	3	5	4	1	2	1	2	2	1	1	1	1	2	1
767	1	2	3	4	4	2	3	4	4	1	1	1	1	1	1	1	5	4	5	3	5	4	1	2	1	2	2	1	1	2	1	2	1
770	2	2	3	1	2	4	4	2	2	2	2	2	2	4	2	2	4	3	5	3	5	4	0	2	1	2	3	1	1	1	1	1	1
772	1	2	3	3	4	3	3	3	3	5	1	5	5	5	5	1	4	2	5	3	5	3	1	2	1	2	2	1	1	2	1	2	1
773	1	2	3	1	1	4	4	1	1	4	5	5	1	1	1	1	5	4	5	4	5	4	0	2	1	2	2	1	1	1	1	1	1
783	2	2	3	1	1	1	4	1	1	4	3	2	2	2	2	2	4	1	5	1	5	1	0	2	1	2	1	1	2	2	1	2	1
784	1	2	3	3	3	3	4	3	3	5	5	5	5	5	4	4	5	4	5	4	5	4	0	2	1	2	2	1	1	2	1	1	1
789	1	1	3	3	1	4	4	1	1	2	2	2	2	2	2	2	2	1	5	1	5	1	0	2	1	2	4	1	1	2	2	2	1
806	1	2	3	3	3	3	3	3	3	1	4	4	6	4	4	4	4	3	5	4	5	3	1	2	1	2	1	1	1	2	1	2	1
807	1	2	3	3	3	3	3	4	4	5	5	4	4	4	4	5	3	5	5	3	5	4	1	2	1	2	1	1	1	1	3	1	1
821	2	2	3	2	2	3	2	2	3	3	3	3	3	4	3	3	2	2	5	2	5	3	0	1	1	2	5	1	1	1	2	2	1
823	2	2	3	2	3	2	2	3	3	5	1	1	1	4	4	4	4	5	5	4	5	4	1	2	1	2	5	1	1	1	2	1	1
826	1	2	3	4	4	3	1	4	4	5	1	1	2	2	5	5	1	5	3	5	3	4	1	1	1	1	3	2	2	1	1	2	1
831	1	2	3	1	2	3	3	2	3	2	2	1	4	1	4	4	2	3	5	3	5	4	0	2	1	2	3	1	1	2	1	2	1
840	1	2	3	4	3	3	3	3	4	5	1	1	1	5	1	1	4	3	5	4	5	4	1	2	1	2	4	1	1	1	1	1	2
841	1	2	3	3	2	3	3	3	3	4	5	5	5	5	4	4	5	3	5	3	5	4	0	2	1	2	2	1	1	2	1	2	1
842	2	2	3	1	1	4	4	3	3	4	1	1	1	4	1	1	5	2	5	3	5	4	1	1	1	2	3	1	1	2	1	1	1
844	2	2	3	1	2	3	4	3	3	3	4	4	6	2	2	3	2	3	5	1	5	1	0	2	2	2	5	2	2	2	1	2	1
850	2	2	3	1	1	4	4	1	2	2	2	2	6	1	2	2	2	1	5	1	5	2	0	1	1	2	5	1	1	1	2	2	1
851	2	2	3	3	3	3	2	4	3	5	1	1	5	5	1	5	3	3	5	2	5	4	1	1	1	2	4	1	2	1	2	2	1
866	2	2	3	3	3	3	3	3	3	5	1	1	1	5	5	5	4	3	5	4	5	4	1	1	1	2	3	1	1	1	1	2	1
892	4	2	3	2	2	2	2	2	4	5	4	1	1	1	5	0	1	1	1	1	1	1
897	2	2	3	3	3	3	2	3	2	5	1	1	5	2	1	1	3	2	5	2	5	2	1	1	1	2	3	1	1	1	1	2	1
922	2	2	3	1	1	4	4	1	1	2	2	2	2	2	2	2	3	3	5	3	5	3	0	2	1	2	5	1	1	1	2	2	1
933	1	1	3	3	3	2	2	3	4	5	1	1	5	5	1	5	4	3	5	3	5	4	1	2	1	2	1	1	1	2	1	2	1
934	2	1	3	2	2	4	3	3	3	4	4	4	6	4	3	3	4	3	5	3	5	3	0	1	1	2	5	2	2	2	2	1	2
938	2	2	3	2	2	3	2	1	3	5	5	1	1	1	4	4	4	3	5	2	5	3	1	2	1	2	5	1	1	1	2	1	1
944	1	2	3	3	4	1	1	4	4	1	1	1	6	5	1	1	3	3	5	3	5	3	1	2	1	2	1	1	1	2	1	1	1
949	4	4	3	2	2	2	2	2	5	5	4	2	2	2	4	0	1	1	1	1	1	1
950	2	2	3	4	3	4	3	3	3	4	4	5	6	4	4	4	5	4	5	1	5	3	0	1	1	2	5	1	1	2	2	2	1
953	2	1	3	1	2	4	4	2	2	3	5	5	1	1	1	1	5	3	5	4	5	4	0	2	1	2	3	1	1	1	1	2	1
955	1	2	3	2	3	3	2	3	3	4	3	4	4	4	5	5	4	2	5	3	5	3	1	2	1	2	1	1	1	1	1	1	2
956	2	2	3	3	3	2	2	3	3	3	4	4	5	5	5	5	4	2	5	3	5	3	1	2	1	2	1	1	1	1	1	1	1
957	1	2	3	3	2	3	2	3	3	3	5	5	5	5	5	5	4	4	5	4	5	4	1	2	1	2	2	1	2	1	1	1	2
958	1	2	3	2	2	3	4	2	2	4	3	3	4	4	2	3	3	3	5	4	5	4	0	2	2	2	1	1	1	2	1	1	1
959	2	2	3	2	3	3	2	3	4	1	1	4	4	5	5	4	3	3	5	2	5	3	1	2	1	2	3	1	1	1	1	2	1
962	2	1	3	3	2	4	3	3	3	4	4	4	6	3	3	3	5	2	5	3	5	4	0	1	1	2	2	1	1	1	1	1	1
963	1	2	3	3	3	3	3	4	1	1	5	5	4	4	4	4	4	1	5	3	5	3	1	1	1	2	2	1	1	2	1	2	1
979	1	2	3	2	3	3	3	4	4	5	5	1	5	5	5	5	4	2	5	3	5	4	1	1	1	2	4	1	1	2	1	2	1
983	2	1	3	1	3	3	2	2	3	2	2	2	2	2	2	2	4	4	5	3	5	3	0	2	1	2	1	1	1	2	3	2	1
991	1	2	3	3	3	3	3	3	3	1	1	1	5	4	4	4	5	3	5	4	5	4	1	2	1	2	3	1	1	2	2	1	1
997	1	1	3	2	2	3	3	2	2	1	1	1	6	1	1	3	1	5	3	5	2	4	0	2	1	1	5	2	2	2	2	1	1
1002	2	2	3	1	2	1	1	2	3	1	1	1	6	5	4	4	3	2	5	2	5	3	1	2	1	2	5	1	1	1	2	2	1
1005	1	2	3	3	3	3	3	3	3	5	5	5	4	5	5	1	3	2	5	3	5	4	1	2	1	2	1	1	1	2	1	1	1
1016	2	2	3	3	1	2	2	1	3	3	1	5	4	3	3	3	1	5	1	5	3	2	0	1	1	1	1	1	1	2	3	1	1
1018	1	1	3	2	3	4	2	4	4	1	1	1	5	1	1	1	5	2	5	4	5	4	1	1	1	2	4	2	1	1	1	2	1
1024	2	2	3	3	4	3	2	3	4	5	5	1	5	5	5	5	5	3	5	3	5	4	1	1	1	2	3	1	1	2	1	1	1
1041	2	1	3	2	3	3	3	2	2	4	1	1	5	5	4	4	5	3	5	4	5	4	0	2	1	2	2	1	1	1	1	1	1
1043	2	2	3	2	2	3	4	3	3	5	1	1	1	1	1	1	3	2	5	2	5	4	0	1	1	2	2	1	2	1	1	2	1
1061	1	1	3	1	2	4	4	2	2	3	1	1	5	5	4	4	4	4	5	4	5	3	0	2	2	2	2	2	1	1	1	1	1
1064	2	2	3	1	2	3	4	2	2	4	1	1	6	3	2	2	5	4	5	4	5	4	0	2	2	2	4	2	2	2	3	1	1
1066	2	1	3	2	3	3	4	3	3	5	1	1	5	1	4	4	4	3	5	4	5	4	0	1	1	2	5	1	2	1	1	2	1
1080	2	2	3	3	3	3	3	3	3	5	1	1	1	1	4	4	2	5	5	4	5	4	0	2	1	2	2	1	1	1	1	1	2
1090	2	2	3	1	3	1	1	3	3	5	3	4	5	1	1	1	5	3	5	2	5	3	0	2	1	2	1	1	1	1	1	1	1
1091	1	2	3	1	3	2	3	3	3	5	2	4	5	1	5	5	5	2	5	2	5	3	0	2	2	2	1	1	1	1	1	2	1
1096	2	2	3	1	3	3	3	3	3	4	1	1	1	1	1	1	4	3	5	3	5	3	0	2	1	2	2	1	1	2	1	1	1
1102	2	2	3	3	3	3	3	3	3	5	4	1	5	5	5	5	4	3	5	3	5	3	1	2	1	2	1	1	1	1	3	1	1
1103	1	2	3	1	2	3	3	1	3	4	4	2	6	3	2	3	4	2	5	1	5	3	0	2	1	2	3	1	1	2	1	2	1
1104	1	2	3	3	3	2	2	4	4	3	5	5	1	5	1	1	3	2	5	4	5	4	0	2	1	2	2	1	1	1	1	1	2
1106	2	2	3	2	1	1	4	2	2	4	1	3	1	3	3	3	3	4	5	5	5	4	0	2	1	2	5	1	1	1	3	2	1
1107	1	2	3	3	3	4	4	3	3	4	3	3	1	1	1	1	4	3	5	2	5	3	0	2	1	2	1	1	1	1	1	1	1
1113	1	2	3	2	1	4	4	1	1	3	4	3	4	4	2	2	3	2	5	2	5	3	0	2	1	2	4	1	1	2	2	2	1
1115	2	1	3	2	2	3	3	3	4	2	1	1	1	4	1	5	4	3	5	2	5	4	0	2	2	2	4	1	1	1	1	1	1
1133	1	2	3	1	2	3	3	3	2	4	2	2	6	1	2	2	4	2	5	2	5	4	0	2	1	2	2	1	1	2	1	2	1
1137	4	1	3	2	1	1	1	1	3	5	2	2	1	1	5	0	1	1	1	2	1	1
1143	1	2	3	2	2	4	3	3	4	1	2	4	1	1	5	5	4	4	5	4	5	4	1	2	1	2	1	1	1	1	3	1	1
1151	2	2	3	1	1	4	4	3	3	4	4	2	6	4	1	1	4	2	5	5	5	4	0	1	1	2	4	1	1	2	1	2	1
1156	1	2	3	3	4	3	2	4	4	1	1	1	1	1	1	1	3	4	5	3	5	4	1	2	1	2	4	1	1	1	2	1	1
1163	3	3	3	2	2	2	2	2	3	5	3	2	2	2	3	0	1	2	1	2	1	1
1164	2	2	3	1	1	4	4	2	2	3	4	3	4	5	5	5	4	3	5	4	5	4	0	2	1	2	3	1	1	2	1	1	1
1166	2	2	3	4	4	3	3	3	4	5	1	1	5	4	5	5	4	3	5	3	5	4	1	2	1	2	1	1	1	1	1	2	1
1185	2	2	3	1	1	3	4	2	2	1	1	1	6	3	1	1	3	4	5	4	5	4	0	1	1	2	5	1	1	2	2	2	1
26	1	2	4	2	2	3	3	2	2	4	4	5	6	4	4	3	4	3	5	3	5	3	0	1	1	2	5	1	2	2	2	1	2
48	1	2	4	4	4	3	3	3	4	5	5	1	6	5	5	1	4	3	5	3	5	3	1	1	1	2	3	1	1	1	1	2	1
74	1	2	4	4	4	1	2	3	4	4	4	5	6	4	5	5	3	2	5	3	5	2	1	2	1	2	3	1	1	2	1	2	1
76	2	2	4	1	2	4	3	3	3	3	4	4	6	2	4	3	5	4	5	5	5	4	0	2	1	2	3	2	2	1	1	1	2
91	1	2	4	3	3	2	3	3	3	4	5	5	4	4	5	5	3	1	5	1	5	3	1	2	1	2	2	1	1	2	1	1	1
96	2	2	4	3	3	2	2	4	3	1	1	1	1	1	1	1	3	5	5	2	5	3	1	1	1	2	3	1	1	2	1	2	1
98	1	2	4	4	4	3	3	3	3	1	1	5	6	1	5	5	5	3	5	3	5	4	1	1	1	2	4	1	2	2	1	2	1
113	1	2	4	2	4	2	2	4	4	1	1	5	6	5	1	1	5	3	5	4	5	4	1	2	2	2	2	2	2	2	3	1	2
117	2	2	4	2	4	3	3	4	3	5	5	1	6	5	5	5	4	3	5	4	5	4	1	1	1	2	4	1	2	2	1	1	1
120	2	2	4	2	2	2	2	2	2	4	4	4	6	4	3	3	3	1	5	2	5	2	0	2	1	2	3	1	1	2	1	2	1
135	2	1	4	2	2	4	3	3	3	4	2	4	6	1	2	2	4	4	5	4	5	4	0	1	1	2	5	1	2	2	2	1	1
209	2	1	4	3	2	3	3	3	3	4	5	1	5	5	5	5	4	3	5	4	5	4	0	2	1	2	1	1	1	1	3	1	1
253	2	2	4	1	1	2	3	1	2	3	2	2	2	2	2	2	5	3	5	3	5	3	0	1	1	2	5	1	2	2	1	2	1
257	2	2	4	4	4	2	2	3	4	5	5	1	5	1	5	5	4	3	5	3	5	3	1	2	2	2	1	1	1	1	3	1	1
273	2	2	4	3	3	3	3	3	4	4	4	4	4	1	4	4	4	3	5	4	5	4	0	1	1	2	1	1	1	1	1	1	1
280	2	1	4	3	3	3	3	3	3	4	5	5	4	4	4	4	3	2	5	4	5	4	0	1	1	2	5	1	1	2	1	2	1
297	1	2	4	3	3	3	3	4	4	1	1	1	1	4	1	1	4	5	5	2	5	2	1	1	1	2	3	1	1	1	1	2	1
300	1	1	4	4	2	4	3	1	1	2	2	2	6	2	2	2	2	3	5	1	5	3	0	2	1	2	2	2	1	2	1	2	1
305	2	1	4	3	3	2	2	3	4	4	1	1	1	5	5	5	4	4	5	4	5	4	1	1	1	2	3	1	1	2	1	1	2
310	2	1	4	3	3	2	2	3	4	4	1	1	1	5	5	5	4	4	5	4	5	4	1	1	1	2	3	1	1	2	1	1	2
340	1	2	4	2	2	4	4	2	3	4	4	4	4	4	2	4	5	2	5	4	5	4	0	1	1	2	4	1	1	1	1	2	1
365	1	1	4	4	4	2	2	4	4	1	1	1	1	1	1	1	4	2	5	4	5	4	1	1	1	2	3	1	1	1	1	1	1
382	2	1	4	4	4	4	4	4	2	1	1	1	4	4	3	1	5	4	5	4	5	4	0	1	2	2	2	1	1	2	1	1	2
396	2	1	4	3	3	3	3	3	3	5	5	1	5	5	4	4	5	2	5	3	5	4	1	1	1	2	4	2	2	1	3	1	1
426	2	2	4	4	4	2	2	3	4	5	5	1	5	1	5	5	4	3	5	3	5	3	1	2	2	2	1	1	1	1	3	1	1
514	2	1	4	2	3	4	3	3	3	5	5	5	4	4	2	4	1	5	1	5	1	3	0	1	1	1	2	2	1	2	1	1	1
521	2	2	4	2	2	3	3	2	2	3	2	2	3	3	3	3	3	5	5	3	5	4	0	2	1	2	4	1	1	2	1	2	1
550	1	2	4	4	3	3	3	4	3	5	2	2	5	4	5	5	5	3	5	4	5	4	1	2	1	2	3	1	1	1	1	1	1
565	2	2	4	3	3	3	3	4	4	3	5	4	1	4	5	5	4	3	5	3	5	4	1	2	1	2	3	1	1	1	1	1	1
584	1	2	4	4	4	2	2	2	2	4	3	2	6	2	2	2	2	2	5	1	5	4	1	2	1	2	4	1	1	2	1	2	1
634	2	1	4	3	3	3	3	3	3	4	5	5	6	4	3	4	3	3	5	5	5	4	0	1	2	2	5	2	1	1	1	2	1
661	2	2	4	2	3	3	2	2	4	5	1	1	1	4	1	1	5	2	5	4	5	4	1	2	1	2	4	1	1	1	1	1	1
688	2	1	4	1	3	2	2	3	3	4	2	2	6	4	4	4	4	3	5	3	5	3	0	2	2	2	2	1	1	2	1	2	1
744	2	2	4	1	1	4	4	2	4	2	1	4	4	4	1	1	4	4	5	4	5	4	0	2	1	2	5	1	1	2	2	1	2
836	2	2	4	1	2	4	4	3	4	2	4	4	5	5	4	4	4	2	5	4	5	4	0	1	1	2	4	1	1	2	1	1	1
843	1	1	4	2	2	4	4	2	2	2	2	2	6	3	3	3	4	4	5	4	5	4	0	2	2	2	3	2	1	2	2	2	1
878	2	2	4	1	1	3	3	2	2	3	1	1	6	4	1	1	4	2	5	3	5	3	0	2	1	2	2	2	2	2	1	2	1
1001	2	2	4	1	1	4	4	1	2	2	1	2	2	1	1	1	2	1	5	1	5	2	0	2	1	2	4	1	2	1	1	2	1
1007	1	2	4	3	3	3	2	3	3	5	1	1	5	5	4	4	5	4	5	4	5	4	1	2	1	2	3	1	1	2	1	2	1
1010	2	2	4	2	3	3	2	3	3	2	2	2	4	4	2	2	3	2	5	1	5	3	0	2	1	2	5	1	1	1	2	2	1
1031	2	2	4	1	1	4	2	1	1	2	2	3	2	2	2	2	5	2	5	3	5	4	0	2	1	2	3	1	1	1	1	1	1
1154	2	2	4	3	3	2	2	3	3	4	1	1	5	1	1	1	3	2	5	3	5	4	0	1	1	2	5	2	2	1	2	2	1
14	1	2	5	3	3	2	2	3	4	5	1	1	6	4	1	5	5	4	5	4	5	4	1	2	1	2	3	2	1	2	1	1	1
23	1	2	5	4	4	2	2	4	4	5	1	1	3	4	1	1	4	2	5	3	5	4	1	1	1	2	3	1	1	1	1	2	1
39	1	2	5	3	3	3	2	4	3	3	5	1	4	4	4	4	4	2	5	2	5	3	1	2	1	2	4	1	1	2	1	2	1
40	2	1	5	3	1	4	4	3	3	4	5	4	4	4	4	4	5	4	5	4	5	4	1	2	2	2	3	1	1	1	2	1	2
55	1	2	5	2	3	2	3	3	3	5	5	5	5	5	5	5	3	3	5	4	5	3	1	1	1	2	4	2	1	2	1	2	1
75	1	2	5	3	3	3	3	3	3	5	1	1	6	4	4	5	5	3	5	4	5	4	1	2	1	2	2	1	1	2	1	2	1
83	1	2	5	2	3	4	3	3	4	4	1	1	6	4	4	4	3	2	5	2	5	4	0	2	1	2	4	1	2	1	1	2	1
90	2	2	5	2	1	3	3	3	3	5	5	1	5	4	1	1	4	3	5	4	5	4	1	2	1	2	5	2	1	1	2	2	1
149	1	2	5	2	2	3	4	3	3	1	1	1	1	1	1	1	4	5	5	5	5	4	1	2	1	2	3	1	1	1	1	1	1
153	1	2	5	2	2	3	4	3	2	3	3	3	4	3	3	3	4	2	5	2	5	2	0	2	1	2	4	1	1	1	1	2	1
171	1	2	5	1	1	4	4	1	1	2	2	2	2	2	1	1	4	3	5	4	5	4	0	1	1	2	4	1	1	2	1	2	1
187	1	1	5	1	1	4	4	1	1	2	2	2	2	2	2	2	2	2	5	1	5	1	0	1	1	2	4	1	1	1	1	2	1
189	2	2	5	4	4	2	2	4	4	2	3	1	1	4	1	1	5	3	5	3	5	4	1	1	1	2	3	1	1	1	1	2	1
192	1	2	5	2	2	3	4	2	2	3	3	3	6	3	1	1	4	4	5	3	5	4	0	2	1	2	3	1	2	1	1	1	2
212	1	2	5	3	3	1	3	3	4	1	1	1	1	4	5	1	5	3	5	3	5	4	1	2	1	2	1	1	1	2	1	1	1
230	1	2	5	3	3	3	3	3	3	4	4	4	4	4	4	4	5	3	5	5	5	4	1	1	1	2	4	2	1	1	1	2	1
242	2	1	5	3	2	1	2	3	3	4	5	5	4	3	4	4	4	2	5	3	5	3	1	2	1	2	2	2	2	1	1	2	1
246	2	2	5	3	3	3	3	4	3	5	1	1	1	5	5	5	3	3	5	3	5	4	1	2	1	2	3	1	1	2	1	1	1
264	1	2	5	3	4	3	2	4	4	1	1	1	1	1	1	1	4	2	5	2	5	2	1	1	1	2	3	1	1	1	1	2	1
282	1	2	5	2	2	4	3	3	3	1	1	1	6	1	1	1	4	4	5	4	5	4	0	2	1	2	3	1	2	2	1	1	2
283	1	2	5	2	1	4	4	3	3	2	2	2	2	2	2	2	1	5	2	5	3	3	0	2	1	1	3	1	1	1	1	1	1
284	2	2	5	1	2	4	4	3	3	5	1	1	6	4	2	5	3	1	5	5	5	2	0	1	1	2	3	1	1	1	1	1	1
320	2	2	5	3	3	3	3	3	3	4	4	4	6	4	4	4	5	4	5	4	5	4	0	2	1	2	2	1	1	2	1	1	1
329	1	1	5	1	3	4	3	3	3	3	3	3	3	3	1	3	3	3	5	3	5	3	0	2	1	2	5	1	1	1	3	2	1
332	1	2	5	3	4	3	3	4	4	4	1	1	5	5	1	1	5	3	5	4	5	4	1	1	1	2	3	2	1	1	1	2	1
372	2	2	5	1	2	3	3	3	3	3	4	4	4	4	1	1	4	2	5	3	5	4	0	1	1	2	3	1	1	1	1	1	1
379	2	2	5	3	3	4	4	3	3	5	5	5	4	3	4	4	5	3	5	4	5	4	0	1	1	2	2	1	1	2	1	1	2
415	1	2	5	4	4	3	2	4	4	1	1	1	4	4	1	1	3	2	5	4	5	4	1	2	1	2	2	2	1	1	1	2	1
456	1	2	5	3	3	3	3	3	3	5	1	1	6	4	4	4	4	2	5	2	5	4	1	1	1	2	3	1	1	2	1	2	1
464	2	2	5	1	3	3	4	2	3	2	2	2	3	2	2	2	4	5	5	1	5	3	0	2	1	2	1	1	1	2	3	2	1
470	2	1	5	4	4	4	4	4	4	1	3	1	1	1	1	1	5	1	5	4	5	4	1	2	1	2	4	2	1	1	1	2	1
491	1	2	5	1	3	3	2	3	4	1	5	4	6	2	5	4	3	5	5	5	5	4	1	2	1	2	5	2	2	2	2	1	1
523	2	2	5	1	2	4	4	2	2	2	2	2	3	5	1	5	4	3	5	3	5	3	0	2	1	2	3	1	1	2	1	2	1
554	1	2	5	2	2	4	4	3	3	5	4	5	6	4	3	4	4	2	5	3	5	4	0	2	1	2	4	1	1	1	1	2	1
563	2	1	5	3	2	3	3	2	3	5	1	5	6	4	3	4	3	1	5	4	5	4	0	2	1	2	4	2	2	2	2	2	1
568	1	2	5	2	3	3	3	3	3	5	4	4	6	4	4	4	5	3	5	5	5	4	0	2	1	2	2	1	1	2	1	1	2
635	1	2	5	3	4	3	3	4	4	4	1	1	5	5	1	1	5	3	5	4	5	4	1	1	1	2	3	2	1	1	1	2	1
650	2	1	5	2	2	3	4	2	2	2	2	2	6	2	3	3	5	2	5	2	5	4	0	2	2	2	3	1	1	2	1	2	1
689	1	1	5	2	2	3	3	3	3	4	5	1	5	1	1	1	4	3	5	4	5	4	0	1	1	2	2	1	2	1	1	2	1
693	1	2	5	4	4	2	2	4	4	5	5	5	6	5	5	5	4	5	5	4	5	4	1	2	1	2	3	2	2	1	1	2	1
703	1	2	5	3	4	3	3	4	4	3	5	5	3	5	5	5	5	4	5	4	5	4	1	2	1	2	3	1	1	1	1	1	1
749	2	2	5	2	3	3	3	3	3	4	3	3	4	3	4	3	2	5	5	3	5	3	0	2	1	2	5	1	1	1	2	2	1
775	2	2	5	3	3	3	3	3	3	4	1	4	4	4	4	4	5	1	5	3	5	4	1	1	1	2	3	1	1	2	1	1	2
779	1	2	5	3	3	3	2	3	3	5	1	1	1	4	4	4	4	3	5	1	5	1	1	2	1	2	3	1	1	2	1	2	1
860	2	2	5	3	3	4	3	3	3	3	3	3	3	4	2	2	3	2	5	2	5	3	0	2	1	2	5	1	1	1	2	2	1
902	2	2	5	3	3	3	2	3	3	1	1	1	1	1	1	1	4	2	5	4	5	4	0	2	1	2	2	2	1	1	1	1	1
964	2	2	5	2	2	4	4	2	3	3	2	4	6	2	2	2	1	5	3	5	2	2	0	1	1	1	4	1	1	2	1	2	1
976	2	2	5	3	3	3	3	3	3	1	1	1	5	1	4	4	4	3	5	4	5	4	1	2	1	2	1	1	1	1	1	1	1
984	2	2	5	2	3	3	3	4	4	1	1	5	1	4	1	1	3	4	5	4	5	4	1	2	1	2	4	1	1	1	3	1	1
986	2	2	5	1	3	2	2	4	4	1	1	1	1	1	1	1	4	4	5	4	5	4	1	2	2	2	1	1	1	1	3	2	1
1026	1	2	5	3	2	3	2	2	3	4	5	5	4	4	4	4	3	3	5	2	5	2	1	2	1	2	2	1	1	1	1	1	2
1027	1	2	5	4	4	3	3	3	3	5	5	1	5	5	5	5	4	3	5	3	5	4	1	1	1	2	4	1	1	2	1	2	1
1034	2	2	5	1	1	3	2	1	3	1	1	1	1	1	1	1	5	3	5	4	5	4	1	1	1	2	4	1	1	1	1	2	1
1036	2	2	5	1	1	3	4	1	2	2	2	2	2	2	2	2	4	2	5	2	5	3	0	2	1	2	4	2	2	1	1	2	1
1040	2	1	5	4	2	3	4	2	2	1	1	1	1	3	3	3	5	4	5	4	5	4	0	2	1	2	3	1	1	1	2	1	2
1047	2	2	5	3	3	3	3	3	3	5	1	1	1	1	4	4	3	3	5	4	5	4	1	2	1	2	3	2	1	1	1	1	1
1050	2	2	5	1	3	3	2	3	3	1	1	1	1	1	1	1	5	4	5	4	5	4	1	1	1	2	2	2	1	2	1	1	2
1146	2	2	5	3	2	3	2	3	3	5	1	1	5	4	1	1	4	3	5	4	5	4	0	2	1	2	5	1	2	2	2	2	1
28	1	2	6	1	2	4	4	2	3	4	1	4	2	4	2	3	5	2	5	3	5	4	0	1	1	2	4	1	1	1	1	2	1
37	2	2	6	4	1	3	3	4	4	1	1	1	1	1	5	5	4	2	5	4	5	2	1	2	1	2	4	1	1	2	1	2	1
44	2	2	6	4	4	2	2	2	4	1	1	1	6	3	1	1	4	3	5	2	5	4	1	2	1	2	4	2	2	1	1	2	1
61	1	2	6	1	1	4	4	2	3	2	4	4	4	4	1	1	5	3	5	4	5	4	0	2	1	2	3	1	1	1	1	2	1
69	1	2	6	2	2	3	2	3	3	4	5	5	5	4	1	1	4	2	5	3	5	4	0	2	1	2	3	1	1	1	1	2	1
70	1	2	6	2	3	3	4	3	3	5	1	1	1	4	1	1	4	3	5	4	5	4	0	2	1	2	2	1	1	2	1	1	2
72	2	2	6	3	3	3	3	3	3	5	5	1	5	5	4	4	4	3	5	4	5	4	1	1	1	2	2	1	2	1	1	1	1
73	2	2	6	3	3	3	3	4	4	1	1	1	6	5	5	5	4	3	5	4	5	4	1	2	1	2	2	2	2	1	1	1	1
101	1	2	6	3	4	2	3	3	3	2	1	1	4	4	5	5	4	3	5	4	5	4	1	1	1	2	2	1	1	2	1	1	1
127	2	2	6	1	1	4	4	3	3	3	1	1	1	1	1	1	5	4	5	4	5	4	0	2	1	2	3	1	1	1	1	1	2
130	2	2	6	3	2	3	4	3	3	5	5	5	5	5	4	4	4	2	5	3	5	4	0	1	1	2	4	1	1	1	1	2	1
151	2	1	6	1	2	3	3	3	3	2	4	3	3	2	3	4	4	4	5	4	5	4	0	1	1	2	4	1	1	1	2	2	2
167	2	2	6	2	3	2	2	3	4	5	5	5	5	1	4	4	2	1	5	2	5	2	0	1	1	2	5	1	2	2	2	2	1
198	1	2	6	3	2	3	3	3	3	5	5	5	5	5	5	5	4	3	5	3	5	3	1	1	1	2	3	1	2	1	1	1	1
213	1	2	6	4	4	1	3	3	3	4	5	4	5	4	5	5	4	2	5	3	5	3	1	1	1	2	2	1	1	1	1	1	1
216	2	1	6	1	1	3	3	3	3	2	2	2	6	4	4	4	4	3	5	4	5	4	0	2	1	2	3	2	1	2	1	2	1
265	2	2	6	2	1	4	4	2	2	2	2	2	2	2	2	2	2	2	5	2	5	4	0	2	1	2	1	1	1	1	1	1	1
276	2	2	6	3	3	4	3	2	2	1	5	5	1	4	1	1	4	3	5	4	5	4	0	2	1	2	3	1	1	2	1	2	1
277	2	2	6	3	3	3	3	3	3	4	4	4	6	4	4	4	4	2	5	3	5	3	0	2	1	2	1	1	1	2	1	1	1
355	1	2	6	2	4	4	3	4	4	5	5	5	5	5	1	5	5	3	5	3	5	4	1	2	1	2	3	2	1	2	1	1	1
356	2	2	6	3	3	2	2	4	4	1	1	1	1	5	1	1	4	3	5	2	5	4	1	1	1	2	4	1	1	1	1	2	1
357	2	2	6	4	4	1	2	4	4	1	1	1	5	1	1	1	5	2	5	4	5	4	1	2	1	2	4	2	1	2	2	1	1
358	1	2	6	3	3	4	4	3	3	4	4	4	1	1	1	1	4	2	5	3	5	3	0	1	1	2	1	1	1	2	3	2	1
359	1	2	6	3	2	4	3	4	4	1	1	1	1	1	4	5	4	4	5	3	5	3	1	2	1	2	3	1	1	2	1	1	2
367	1	2	6	1	1	4	4	4	4	1	1	1	1	1	1	1	5	4	5	1	5	4	0	1	1	2	2	2	1	2	1	2	1
378	2	2	6	3	3	3	2	3	3	4	5	4	6	4	5	4	5	3	5	3	5	4	0	2	1	2	2	2	2	1	3	2	1
387	2	2	6	4	4	2	3	3	3	1	1	1	5	4	1	1	4	3	5	4	5	4	1	1	1	2	1	1	1	1	1	1	1
447	2	1	6	3	3	3	3	3	3	4	2	2	1	5	1	1	2	1	5	2	5	4	1	2	1	2	3	1	1	1	1	2	1
454	2	2	6	4	2	4	4	4	4	1	1	1	1	4	4	4	5	2	5	4	5	4	0	1	1	2	3	1	1	1	1	2	1
471	2	1	6	3	4	4	2	3	2	5	5	4	5	5	5	5	5	3	5	4	5	4	1	1	1	2	3	1	1	1	1	2	1
472	2	2	6	4	4	2	2	4	4	1	1	1	6	1	1	1	5	3	5	4	5	4	0	2	1	2	4	2	2	2	3	1	1
497	1	2	6	2	3	3	4	3	3	4	4	4	6	4	4	4	4	3	5	3	5	3	0	2	1	2	4	2	2	2	1	1	1
508	2	2	6	3	3	3	3	3	4	5	1	1	5	5	5	5	5	3	5	4	5	4	1	1	1	2	2	2	1	2	1	1	2
533	2	2	6	3	3	3	3	3	3	5	1	1	1	4	5	5	5	3	5	4	5	4	0	1	1	2	4	2	1	1	1	1	2
536	2	2	6	2	2	3	3	2	3	2	2	2	6	2	2	2	3	2	5	5	5	3	0	2	1	2	3	2	2	2	1	2	1
577	1	2	6	3	2	3	2	3	4	2	2	5	1	2	5	5	5	2	5	5	5	4	1	1	1	2	3	1	1	1	1	2	1
609	1	2	6	3	4	4	2	3	4	1	1	1	1	1	4	4	4	4	5	4	5	4	1	2	1	2	4	2	1	1	1	1	1
619	1	1	6	2	2	3	3	3	3	5	1	1	6	1	1	1	4	3	5	4	5	4	1	2	1	2	4	1	2	2	1	2	1
645	1	2	6	1	1	4	4	1	3	4	4	4	4	4	2	2	4	1	5	1	5	4	0	1	1	2	4	2	1	1	1	2	1
677	1	2	6	2	3	4	3	3	3	5	1	1	5	3	5	4	5	4	5	4	5	4	1	2	1	2	1	1	1	2	1	1	1
687	1	2	6	1	2	3	3	3	3	5	4	1	5	2	4	4	4	3	5	3	5	4	1	2	1	2	3	2	2	2	1	1	1
692	2	2	6	4	3	2	2	4	4	5	1	1	5	4	1	1	1	5	2	5	4	4	1	1	1	1	5	1	1	1	1	2	1
754	1	2	6	4	4	3	3	3	3	5	5	5	1	5	4	4	4	4	5	4	5	4	1	2	1	2	1	1	1	2	1	1	2
774	2	2	6	3	3	2	3	3	3	4	5	1	6	1	4	4	4	3	5	2	5	4	1	2	1	2	5	1	2	2	2	1	1
786	2	2	6	2	2	3	4	3	2	3	1	1	1	1	1	1	5	3	5	3	5	4	1	1	1	2	5	1	1	1	2	2	1
805	1	2	6	1	2	3	3	3	3	5	4	1	5	2	4	4	4	3	5	3	5	4	1	2	1	2	3	2	2	2	1	1	1
813	1	2	6	1	1	4	4	2	3	4	4	5	4	5	5	5	4	4	5	4	5	4	0	2	1	2	2	2	2	2	1	1	1
852	1	2	6	1	1	2	3	3	3	4	1	1	4	5	4	4	3	3	5	3	5	3	0	2	1	2	2	2	1	1	1	2	1
893	2	2	6	1	1	4	4	1	1	4	3	3	3	3	2	2	4	2	5	3	5	4	0	1	1	2	4	1	1	1	2	2	1
917	1	2	6	3	4	4	2	3	4	1	1	1	1	1	4	4	4	4	5	4	5	4	1	2	1	2	4	2	1	1	1	1	1
921	1	2	6	1	1	4	4	2	2	3	2	2	2	3	1	5	5	3	5	2	5	3	0	2	1	2	2	2	2	2	1	1	1
954	1	2	6	2	2	4	3	3	3	5	5	5	5	5	1	1	5	3	5	4	5	4	1	2	1	2	3	1	1	1	1	1	1
965	2	2	6	1	1	4	3	2	2	3	3	4	6	5	1	2	3	2	5	1	5	1	0	2	1	2	5	1	1	1	2	2	1
990	2	2	6	4	3	3	3	3	3	2	2	5	6	5	5	5	4	2	5	4	5	3	1	1	1	2	3	1	1	1	1	1	1
996	1	2	6	1	1	4	4	2	2	2	2	2	2	2	3	2	2	2	5	1	5	1	0	2	1	2	4	2	1	1	1	2	1
1019	2	2	6	1	1	4	4	2	2	4	1	1	1	1	1	1	3	3	5	3	5	4	0	2	1	2	4	1	1	1	1	2	1
1042	1	2	6	2	3	3	3	3	3	1	1	1	5	4	5	5	5	4	5	4	5	4	1	2	1	2	2	1	1	1	1	1	2
1058	2	2	6	2	1	4	4	2	2	2	2	2	2	3	2	2	3	2	5	2	5	2	0	2	1	2	2	1	1	1	1	2	1
1089	2	2	6	1	3	3	2	3	3	4	2	4	4	5	4	4	1	5	3	5	3	3	1	1	1	1	5	1	1	1	2	2	1
1095	1	2	6	1	1	4	4	2	2	2	2	2	2	2	3	2	2	2	5	1	5	1	0	2	1	2	4	2	1	1	1	1	1
1132	1	2	6	1	1	3	4	3	2	2	2	2	4	4	3	3	4	3	5	3	5	3	0	2	1	2	4	1	1	2	1	2	1
1158	1	2	6	3	3	3	3	4	4	5	1	1	6	5	5	5	3	3	5	3	5	3	1	1	1	2	4	1	1	2	1	2	1
1165	2	2	6	3	3	3	3	3	3	3	2	2	4	4	4	4	5	3	5	4	5	4	0	1	1	2	3	1	1	1	1	1	1
1179	2	1	6	3	3	3	3	3	3	5	5	5	4	4	4	4	5	3	5	4	5	4	1	2	1	2	2	1	1	1	1	1	1
1183	2	2	6	3	3	3	3	3	3	1	1	1	1	1	1	1	5	3	5	4	5	4	1	2	2	2	1	1	1	2	1	2	1
1184	2	2	6	3	3	3	3	3	3	1	1	1	1	1	5	5	4	4	5	4	5	4	1	2	2	2	1	1	1	2	3	1	1
1187	1	2	6	1	1	4	4	1	1	2	2	2	2	2	4	2	5	4	5	4	5	4	0	1	1	2	2	2	1	1	1	2	1
3	1	2	7	1	2	4	4	3	3	3	2	2	6	2	3	3	2	1	5	1	5	2	0	1	1	2	5	2	2	2	2	2	1
18	2	2	7	3	3	4	4	3	3	4	4	4	1	1	1	1	1	5	4	5	4	4	0	2	1	1	4	1	1	2	3	1	1
21	1	2	7	1	2	3	3	3	3	3	3	3	3	4	3	3	3	2	5	2	5	2	0	1	1	2	4	1	2	1	1	2	1
78	2	2	7	2	2	4	4	2	3	2	2	2	5	5	5	5	4	3	5	1	5	3	0	2	1	2	3	1	1	1	1	2	1
214	1	2	7	3	3	3	2	3	4	4	4	4	5	5	4	5	3	4	5	3	5	4	1	2	1	2	1	1	1	2	1	1	2
231	2	1	7	4	4	2	3	3	4	2	3	3	2	4	1	5	4	2	5	3	5	4	1	1	1	2	4	1	2	2	1	2	1
325	1	1	7	4	4	3	3	3	4	5	5	4	5	5	5	4	4	1	5	1	5	4	1	1	1	2	4	2	1	1	1	2	1
362	1	2	7	1	1	4	4	1	3	1	1	1	4	2	2	2	3	4	5	4	5	4	0	1	1	2	3	1	1	2	1	1	2
366	1	2	7	4	3	4	3	3	3	5	5	5	5	4	4	4	4	2	5	3	5	4	1	2	1	2	2	1	1	1	1	2	1
410	2	2	7	1	3	3	2	3	3	4	1	1	1	4	1	1	4	2	5	4	5	4	1	2	1	2	4	1	1	1	1	2	1
412	1	2	7	2	2	3	3	3	2	3	4	4	4	2	2	3	5	1	5	2	5	4	0	1	1	2	4	1	1	1	1	2	1
428	1	2	7	3	3	4	3	3	3	4	4	4	4	4	4	4	5	3	5	4	5	4	0	1	1	2	2	1	1	1	1	2	1
465	2	1	7	3	3	3	3	3	3	4	4	5	4	4	4	4	5	3	5	4	5	4	0	1	1	2	3	1	1	1	1	2	1
485	1	2	7	3	4	2	2	4	4	5	1	1	5	1	1	5	4	3	5	4	5	4	1	2	1	2	4	1	1	2	1	1	1
488	1	2	7	3	2	3	3	3	3	4	3	3	4	4	5	4	5	3	5	3	5	3	0	1	1	2	3	1	1	1	1	1	1
505	2	2	7	1	1	4	4	1	3	2	2	2	4	2	2	2	5	1	5	1	5	3	0	2	1	2	3	2	1	2	1	1	1
644	2	2	7	1	1	4	4	1	1	2	4	4	4	4	4	4	4	1	5	3	5	3	0	2	1	2	4	1	1	2	1	2	1
662	2	2	7	1	1	4	4	1	1	2	2	2	6	2	2	2	2	1	5	1	5	1	0	1	1	2	1	2	2	2	1	2	1
681	2	2	7	4	3	4	4	3	3	4	4	5	5	5	4	4	4	3	5	3	5	4	0	2	1	2	4	1	1	1	1	1	1
727	2	2	7	1	2	3	4	3	3	5	1	1	5	1	1	1	4	3	5	3	5	4	0	2	1	2	4	2	2	2	1	2	1
771	2	2	7	2	3	2	2	3	3	5	1	5	4	4	4	4	2	2	5	5	5	2	1	2	1	2	4	1	1	1	1	2	1
816	1	2	7	1	1	4	4	1	2	4	4	4	4	3	2	2	5	3	5	4	5	4	0	2	1	2	4	1	1	1	1	1	2
865	1	2	7	2	2	4	2	2	2	3	5	3	4	2	3	3	5	4	5	4	5	4	0	2	1	2	5	1	1	1	2	1	1
869	2	1	7	2	3	3	2	2	3	1	1	1	6	4	4	4	5	3	5	4	5	4	1	1	1	2	5	1	2	2	2	2	2
918	1	2	7	3	3	2	2	3	4	5	5	5	1	5	5	5	2	1	5	1	5	3	1	2	1	2	5	1	1	1	1	2	1
924	1	2	7	2	2	3	2	3	3	5	1	1	5	1	1	1	4	4	5	4	5	4	1	2	1	2	4	2	1	2	1	1	1
943	1	2	7	3	3	4	3	3	3	4	4	4	6	5	5	5	4	5	5	3	5	4	1	2	1	2	4	2	2	2	1	2	1
1035	1	1	7	4	4	3	2	4	4	1	1	1	1	1	1	1	5	4	5	4	5	4	1	2	1	2	3	1	1	1	1	1	1
1046	1	2	7	1	1	4	4	1	1	2	2	2	2	2	2	2	5	1	5	2	5	4	0	2	1	2	1	1	1	1	1	2	1
1049	2	2	7	2	3	3	3	2	2	3	1	5	5	5	5	3	5	4	5	4	5	4	0	2	2	2	2	1	1	2	1	1	2
1051	2	2	7	2	2	3	4	2	2	2	2	2	3	2	3	3	3	3	5	2	5	3	0	2	1	2	3	1	1	1	1	2	1
1052	2	2	7	2	2	3	4	2	2	3	3	3	6	3	1	3	3	2	5	2	5	2	0	2	1	2	2	2	2	2	1	2	1
1110	2	2	7	4	4	3	3	4	4	1	1	1	6	1	5	5	5	4	5	4	5	4	1	1	2	2	3	2	2	1	3	2	1
1111	2	2	7	4	4	3	3	4	4	1	1	1	6	1	5	5	5	4	5	4	5	4	1	1	2	2	3	2	2	1	3	2	1
1155	2	1	7	3	3	3	3	3	3	4	4	4	4	4	4	4	4	3	5	3	5	3	0	1	1	2	5	2	2	2	2	2	1
22	1	2	8	1	1	4	4	1	1	4	4	4	6	2	2	2	1	5	3	5	3	3	0	2	1	1	3	1	1	2	1	2	1
107	2	2	8	3	3	3	2	3	4	1	1	4	1	4	2	4	1	5	2	5	4	4	1	1	1	1	3	1	1	2	1	1	1
269	2	1	8	4	4	2	2	4	4	3	5	5	2	3	1	1	3	3	5	2	5	2	1	1	1	2	4	2	1	1	1	2	1
275	2	1	8	3	3	3	2	3	3	1	1	1	5	5	5	5	5	2	5	4	5	4	1	1	1	2	4	1	1	2	1	2	1
294	1	2	8	1	1	4	4	1	1	2	2	2	2	2	1	1	4	3	5	1	5	2	0	2	1	2	2	1	1	1	1	2	1
327	1	1	8	2	2	3	3	3	3	1	1	1	6	1	4	4	4	3	5	4	5	4	1	1	1	2	4	2	1	2	3	2	1
374	1	1	8	2	2	3	3	2	2	3	3	3	6	3	5	1	5	3	5	4	5	4	0	1	1	2	4	2	2	2	1	2	1
457	2	1	8	3	3	3	2	3	3	3	3	3	3	3	1	1	4	2	5	2	5	3	0	1	1	2	4	1	1	2	1	2	1
474	2	2	8	3	3	3	3	3	4	5	1	1	1	1	1	1	4	3	5	3	5	4	1	2	1	2	4	1	1	1	1	1	1
504	1	1	8	2	2	3	3	3	3	4	5	5	6	4	1	5	5	3	5	4	5	4	1	2	1	2	5	2	2	2	3	2	1
534	1	1	8	3	4	3	3	3	4	4	5	5	1	5	5	5	5	3	5	4	5	4	0	2	1	2	4	1	1	1	1	2	1
594	2	1	8	3	3	3	2	3	3	3	3	3	3	3	1	1	4	2	5	2	5	3	0	1	1	2	4	1	1	2	1	2	1
671	2	2	8	3	2	3	3	2	3	4	5	4	4	4	4	4	5	3	5	1	5	3	0	1	1	2	3	1	1	1	1	2	1
698	2	2	8	3	3	3	2	3	3	1	1	1	6	1	1	1	4	2	5	3	5	4	1	2	1	2	3	2	2	1	1	2	1
701	2	1	8	2	2	4	4	2	2	4	3	4	3	2	3	3	5	4	5	3	5	4	0	1	1	2	2	1	1	2	1	1	2
732	1	1	8	4	3	3	3	3	4	5	5	5	5	4	4	4	4	3	5	4	5	4	1	2	1	2	4	1	1	2	1	2	1
798	2	2	8	1	1	4	4	1	1	4	4	3	4	4	4	3	5	2	5	3	5	3	0	2	1	2	2	1	2	2	1	1	1
906	2	1	8	3	3	4	3	3	3	5	5	1	3	1	1	1	5	4	5	4	5	4	0	2	1	2	4	2	1	1	1	1	2
988	1	2	8	4	4	1	2	4	4	5	1	1	1	1	1	1	5	4	5	3	5	4	1	2	1	2	2	1	1	2	1	1	2
1033	2	1	8	2	3	3	4	3	3	5	1	1	1	1	4	5	5	4	5	4	5	4	1	1	1	2	4	1	1	2	1	1	2
1079	2	2	8	4	4	3	3	4	4	1	1	1	1	1	1	5	5	3	5	4	5	4	1	2	2	2	3	1	1	1	1	1	1
1172	1	1	8	3	3	3	4	4	3	5	1	1	5	5	5	4	5	3	5	5	5	4	0	2	1	2	4	1	1	1	1	2	1
1190	2	1	8	3	2	3	3	3	3	3	3	3	3	3	4	3	2	3	5	2	5	3	0	1	1	2	4	1	1	1	1	2	1
30	1	2	9	3	3	3	3	3	3	5	5	1	6	5	4	4	3	4	5	4	5	4	0	2	1	2	3	2	2	2	1	2	1
145	2	2	9	1	3	3	3	3	3	4	1	1	6	5	4	4	5	4	5	4	5	4	1	1	1	2	4	1	2	2	1	1	2
175	1	2	9	3	3	3	4	3	3	4	5	5	5	5	5	5	4	3	5	4	5	4	1	1	2	2	1	1	1	1	1	2	1
193	1	2	9	2	3	4	2	4	4	4	5	5	4	5	4	5	1	5	2	5	4	4	1	2	1	1	3	1	1	1	1	1	1
195	2	1	9	3	3	3	4	3	3	5	5	1	5	1	1	1	5	2	5	3	5	4	0	1	1	2	4	2	2	2	1	2	1
240	1	2	9	3	3	3	3	3	3	1	1	1	5	4	4	4	3	3	5	5	5	3	1	2	1	2	2	1	1	2	1	1	1
298	1	1	9	3	3	3	3	3	4	1	1	1	6	5	5	5	5	3	5	4	5	4	1	1	1	2	3	1	2	1	1	2	1
307	2	2	9	1	1	4	4	1	3	2	2	2	2	2	1	1	2	1	5	1	5	4	0	2	1	2	1	1	1	1	1	2	1
313	2	2	9	1	1	4	4	2	2	3	4	4	4	4	4	4	3	2	5	1	5	3	0	1	1	2	4	1	1	1	1	2	1
321	2	2	9	4	3	3	4	4	4	4	5	5	6	5	5	5	5	3	5	4	5	4	0	2	1	2	4	2	2	2	1	2	1
351	1	2	9	3	4	3	2	3	3	1	1	1	1	4	5	5	5	2	5	4	5	4	1	1	1	2	3	1	1	1	1	2	1
450	1	2	9	2	2	3	3	3	3	1	5	1	5	5	4	4	4	3	5	4	5	4	1	1	1	2	3	1	1	2	1	2	1
570	2	1	9	3	3	1	1	3	3	3	1	1	5	2	4	4	4	2	5	4	5	4	0	1	1	2	3	1	1	1	1	2	1
600	1	2	9	1	1	4	4	2	2	2	2	2	4	3	2	2	4	5	5	5	5	3	0	2	1	2	2	1	1	1	1	2	1
625	2	2	9	3	3	3	3	3	3	4	4	4	5	5	5	5	5	3	5	4	5	4	0	1	1	2	4	1	1	2	1	2	1
704	2	2	9	4	4	3	3	3	3	4	4	4	5	5	5	5	2	5	5	5	5	3	1	1	1	2	3	1	1	1	1	2	1
733	2	2	9	4	4	3	2	3	4	1	1	1	1	1	5	5	5	3	5	4	5	4	1	1	1	2	2	1	1	1	1	1	1
920	2	2	9	1	1	4	4	1	1	2	2	2	6	2	2	2	4	3	5	3	5	3	0	2	1	2	4	1	2	2	1	2	1
992	2	1	9	4	4	4	4	4	4	5	5	5	6	1	5	1	5	4	5	4	5	4	1	1	2	2	3	1	1	1	1	1	1
994	1	2	9	3	3	2	2	3	3	4	5	1	4	4	5	5	1	5	2	5	3	4	1	2	1	1	2	2	2	1	1	2	1
1081	2	1	9	3	2	3	4	3	3	4	1	1	1	1	4	4	4	3	5	4	5	4	0	2	1	2	2	1	2	1	1	1	2
1093	2	2	9	2	2	2	2	2	2	3	3	3	6	3	3	2	3	2	5	2	5	3	0	2	1	2	2	1	1	2	1	1	2
1108	2	2	9	1	1	4	4	2	2	4	3	4	6	4	2	3	4	1	5	4	5	4	0	2	1	2	2	1	1	2	1	2	1
1119	2	2	9	1	3	4	3	4	3	4	4	2	6	4	5	4	4	4	5	4	5	4	1	1	1	2	3	2	2	2	1	2	1
2	2	2	10	4	4	2	2	3	4	4	5	5	1	5	5	5	5	5	5	5	5	4	1	1	1	2	4	1	1	1	1	2	1
19	1	2	10	2	2	2	1	4	4	5	1	1	5	5	1	1	4	3	5	3	5	4	1	1	1	2	5	2	1	2	1	2	1
20	2	1	10	3	3	2	2	3	2	5	1	1	6	1	1	1	4	2	5	4	5	4	1	1	1	2	4	1	2	2	1	2	1
27	2	2	10	2	2	3	4	3	3	4	5	5	5	5	4	4	5	4	5	4	5	4	0	2	1	2	4	1	1	2	1	2	1
29	2	2	10	2	4	3	3	3	3	5	1	1	1	1	1	1	4	4	5	4	5	4	1	2	1	2	5	1	2	2	3	2	2
36	1	2	10	3	3	1	3	4	4	1	1	1	1	1	1	1	5	1	5	4	5	4	1	2	1	2	3	1	1	2	1	2	1
42	1	1	10	2	3	3	3	2	3	3	5	5	2	3	3	3	4	3	5	2	5	3	0	1	1	2	4	1	1	2	1	2	1
49	2	2	10	1	2	4	4	3	3	4	1	1	5	5	5	1	4	3	5	4	5	4	0	2	1	2	4	1	1	2	1	2	1
68	1	2	10	2	4	3	2	3	4	1	1	1	1	1	1	1	3	2	5	2	5	4	1	2	2	2	4	2	2	1	1	2	1
71	2	2	10	1	1	4	4	1	1	3	2	2	6	2	2	2	4	3	5	1	5	4	0	2	1	2	3	2	1	2	1	2	1
77	1	1	10	3	3	3	4	3	3	3	3	3	3	3	3	3	4	1	5	4	5	4	0	1	1	2	3	2	1	1	1	2	1
82	2	1	10	3	2	3	3	2	3	3	5	5	2	2	2	2	5	3	5	4	5	4	0	1	1	2	3	1	1	1	1	1	1
106	1	1	10	3	3	2	2	3	3	5	5	5	5	4	5	5	4	3	5	5	5	4	1	2	1	2	3	1	1	2	1	1	1
109	1	2	10	3	4	2	3	4	4	4	4	4	3	2	5	4	3	3	5	1	5	1	1	2	1	2	3	2	2	2	3	2	1
110	1	2	10	3	3	3	3	3	4	2	2	2	2	2	4	4	5	5	5	4	5	4	0	1	1	2	2	2	2	2	1	2	1
119	2	1	10	1	1	4	4	1	1	2	1	1	1	1	1	1	5	5	5	4	5	4	0	2	1	2	3	1	1	2	1	1	1
124	2	2	10	1	1	4	4	1	1	2	2	2	2	2	2	2	4	2	5	1	5	1	0	2	1	2	4	1	1	1	1	2	1
125	1	2	10	4	4	3	3	4	4	5	1	1	4	4	5	5	4	3	5	3	5	4	1	2	1	2	1	1	1	1	1	2	1
132	1	2	10	4	4	1	1	4	3	1	5	5	3	2	5	5	5	4	5	2	5	4	1	2	1	2	1	1	1	2	1	1	1
138	1	2	10	4	4	2	3	4	4	5	1	1	4	4	1	1	5	3	5	3	5	3	1	2	1	2	4	1	2	2	2	2	1
140	1	1	10	3	3	3	3	3	3	1	1	1	1	1	1	1	4	3	5	1	5	1	1	1	1	2	4	1	1	1	1	2	2
143	1	2	10	1	1	4	3	2	2	2	2	2	2	3	1	1	3	2	5	4	5	3	0	2	1	2	4	1	1	1	1	2	1
147	1	2	10	2	2	3	3	2	2	1	5	1	5	1	5	1	3	2	5	4	5	4	0	1	1	2	3	1	2	1	1	2	1
154	1	1	10	4	4	4	2	4	4	1	1	1	6	4	4	5	5	4	5	3	5	3	1	1	1	2	4	1	1	1	1	2	1
204	2	2	10	3	3	2	2	3	3	1	1	1	1	4	1	1	3	2	5	3	5	3	1	2	1	2	3	1	1	1	1	2	1
220	2	2	10	3	3	3	3	3	3	5	1	1	1	5	5	5	5	2	5	4	5	4	1	1	1	2	3	1	1	2	1	1	1
245	1	2	10	1	1	3	4	3	2	2	4	4	2	2	2	2	4	3	5	2	5	3	1	2	1	2	2	1	1	1	1	1	1
255	1	2	10	4	3	4	3	3	3	5	5	5	5	5	5	5	4	3	5	3	5	3	1	2	1	2	2	1	1	2	1	1	1
290	1	2	10	3	2	4	3	3	3	5	5	1	5	5	1	1	4	3	5	4	5	3	0	2	1	2	5	1	2	1	2	2	1
302	2	2	10	1	1	4	3	3	3	2	2	2	2	2	2	2	5	3	5	4	5	4	0	1	1	2	3	1	1	1	1	2	1
324	1	2	10	3	3	3	2	3	3	5	1	1	1	1	1	1	4	3	5	4	5	4	1	2	1	2	3	1	2	2	1	2	1
342	2	1	10	4	4	3	3	4	3	4	5	5	4	5	4	5	4	2	5	3	5	3	1	1	1	2	4	2	1	1	2	1	1
398	1	2	10	3	2	3	3	3	3	4	4	5	5	5	4	4	3	2	5	1	5	3	1	1	1	2	3	2	1	2	1	2	1
408	2	2	10	3	3	2	2	3	2	4	1	5	4	3	5	5	4	2	5	3	5	4	1	2	1	2	3	1	1	1	1	2	1
425	1	2	10	2	1	3	2	2	2	4	3	4	3	3	3	4	2	3	5	1	5	2	0	2	2	2	1	1	1	1	1	1	2
431	1	2	10	3	2	3	3	3	3	4	4	4	6	4	4	4	5	2	5	2	5	3	0	2	1	2	3	1	1	2	1	2	1
432	2	1	10	3	3	2	2	3	2	5	1	1	6	1	1	1	4	2	5	4	5	4	1	1	1	2	4	1	2	2	1	2	1
467	2	2	10	3	3	3	3	3	4	3	4	5	1	5	1	1	4	3	5	4	5	4	1	2	1	2	3	1	1	1	1	2	1
520	1	2	10	1	1	4	4	1	1	2	2	2	2	1	2	2	2	1	5	1	5	1	0	2	1	2	5	1	1	1	1	2	1
530	1	2	10	3	4	3	3	3	3	1	5	5	5	5	5	5	2	3	5	3	5	4	1	1	1	2	1	1	1	1	1	1	2
544	1	2	10	2	3	3	3	4	4	5	5	3	6	5	5	4	3	4	5	4	5	4	1	2	1	2	4	2	2	1	2	1	1
551	2	2	10	2	2	3	4	2	2	5	3	4	5	4	2	3	2	4	5	3	5	3	0	1	1	2	1	1	2	2	1	2	1
571	2	2	10	2	2	3	3	3	2	4	4	4	5	5	5	5	4	2	5	4	5	4	0	2	1	2	3	1	1	1	1	2	1
583	1	2	10	2	1	4	4	3	3	2	2	2	6	2	2	2	5	3	5	2	5	1	0	2	1	2	3	2	1	2	1	1	1
591	1	2	10	2	2	3	3	2	2	3	5	4	4	4	2	2	4	2	5	3	5	4	0	2	1	2	3	1	1	2	3	1	1
599	1	2	10	1	2	3	3	3	3	3	5	4	1	4	4	4	2	2	5	2	5	4	1	2	1	2	5	1	2	2	2	2	1
613	2	2	10	4	4	3	3	3	4	1	1	1	1	1	1	1	5	4	5	4	5	4	0	1	1	2	3	1	1	2	1	1	2
633	1	2	10	4	4	3	3	4	4	1	1	1	1	1	1	1	5	3	5	4	5	4	1	1	1	2	3	1	1	1	1	1	1
636	2	2	10	1	1	4	4	1	2	2	5	5	4	1	1	1	5	3	5	4	5	4	0	1	1	2	3	1	1	1	1	1	1
647	1	2	10	1	1	4	2	2	3	4	3	4	4	4	3	4	3	2	5	3	5	3	0	2	1	2	4	1	1	2	1	2	1
672	2	1	10	3	2	3	4	2	2	4	4	4	1	1	3	4	5	2	5	2	5	4	0	2	1	2	4	2	2	1	1	2	1
715	2	1	10	4	4	3	3	4	4	1	1	1	1	1	1	1	4	3	5	4	5	4	1	2	1	2	1	1	1	2	1	1	1
726	2	1	10	1	3	3	3	1	3	4	4	4	6	4	2	2	4	1	5	3	5	3	0	1	1	2	1	2	2	2	1	1	1
731	1	2	10	1	2	4	3	3	3	3	1	1	6	1	5	4	5	3	5	2	5	4	0	2	1	2	4	2	1	2	1	1	1
739	1	1	10	2	3	2	2	2	3	2	2	2	2	2	2	2	2	1	5	1	5	3	0	2	1	2	4	1	2	1	1	2	1
755	1	2	10	3	2	3	4	3	3	3	3	4	5	5	4	4	4	2	5	2	5	3	0	2	1	2	2	1	1	2	1	2	1
764	1	2	10	3	3	2	2	3	3	2	5	1	1	1	5	5	4	2	5	2	5	2	1	2	1	2	3	1	1	1	1	2	1
788	2	2	10	2	2	3	3	2	3	4	1	1	3	3	4	4	3	2	5	2	5	3	0	2	1	2	5	1	1	1	2	2	1
812	2	2	10	1	3	3	2	3	3	1	1	1	5	5	4	4	3	2	5	4	5	4	1	1	1	2	5	1	1	2	2	2	1
819	2	2	10	1	1	3	3	3	4	5	1	1	1	1	4	4	3	2	5	1	5	2	1	2	1	2	5	1	1	2	2	2	1
929	2	2	10	4	4	1	1	4	4	1	1	1	6	1	1	1	5	4	5	4	5	4	1	1	1	2	4	1	2	2	1	2	1
966	2	1	10	3	3	3	3	4	2	3	3	3	3	3	1	4	3	1	5	4	5	4	0	2	1	2	5	1	1	1	2	2	1
1030	2	1	10	3	3	3	3	2	4	1	1	1	1	5	4	4	5	4	5	4	5	4	0	2	2	2	3	2	1	2	1	1	2
1037	1	2	10	2	4	3	4	2	2	1	1	3	3	4	1	5	5	4	5	4	5	4	0	2	1	2	4	1	2	2	1	2	1
1039	2	2	10	2	2	3	3	2	2	4	5	5	6	4	4	4	4	2	5	3	5	4	0	2	1	2	3	1	2	2	1	1	1
1048	1	2	10	1	2	4	4	2	2	3	3	1	6	3	3	3	3	2	5	2	5	2	0	2	1	2	3	2	2	1	1	2	1
1053	2	2	10	1	1	4	4	2	2	3	1	1	6	5	3	3	4	3	5	2	5	4	0	2	1	2	2	2	2	1	1	2	1
1056	2	1	10	1	1	4	4	1	1	3	1	5	4	4	4	3	4	3	5	4	5	4	0	2	1	2	3	2	2	1	1	1	2
1070	1	2	10	2	3	3	3	3	3	1	1	1	6	4	4	3	5	4	5	4	5	4	1	1	2	2	3	1	2	2	1	2	1
1092	2	2	10	1	1	3	3	3	3	4	4	4	3	3	2	4	3	3	5	5	5	2	0	2	1	2	3	1	1	1	1	1	1
1123	2	2	10	3	3	2	2	3	2	4	1	5	4	3	5	5	4	2	5	3	5	4	1	2	1	2	3	1	1	1	1	2	1
1186	2	2	10	3	4	1	1	4	4	5	5	1	6	5	4	5	5	4	5	4	5	4	1	2	2	2	2	2	1	1	1	1	1
889	3	3	31	4	1	5	1	1	3	6	2	2	2	2	2	2	1	0	78	2	10	3	1	2	1
1088	4	4	59	4	5	4	6	4	3	5	2	1	1	1	2	4	4	0	255	2	4	2	2	3	1
